# Supplementary material for: Mycobacterium tuberculosis Exploits a Molecular Off Switch of the Immune System for Intracellular Survival
Source: Sci Rep. 2018 Jan 12;8:661. doi: 10.1038/s41598-017-18528-y (PMC5766484; doi:10.1038/s41598-017-18528-y)
Supplement: Supplementary file 2 — Supplementary Table 1 [file 41598_2017_18528_MOESM2_ESM.xlsx]

## Sheet: Sheet1
S1 Table. Significantly differentially expressed mRNA transcripts in response to M. tuberculosis infection of whole blood †
Rank	IlluminaProbeID	ID	Max. log2 FC	Max. log2 FC at [h]	pValue	qValue	Up or Down#
1	ILMN_1682928	CPVL	-5.02729	96	4.66e-139	2.2e-134	Down
2	ILMN_1730816	GPR162	-3.63448	27.6433	1.7e-125	4.02e-121	Down
3	ILMN_2400759	CPVL	-6.669	96	2.61e-122	4.12e-118	Down
4	ILMN_1767365	PAK1	-2.35446	36.3006	1.63e-94	1.92e-90	Down
5	ILMN_1802653	EBI3	3.05509	31.2505	4.08e-88	3.86e-84	Up
6	ILMN_1796094	CD36	-4.40971	96	2.55e-81	2.01e-77	Down
7	ILMN_1800354	CST3	-5.16915	96	3.02e-79	2.04e-75	Down
8	ILMN_1810978	MUCL1	4.99202	34.8577	2.61e-74	1.54e-70	Up
9	ILMN_1656011	RGS1	2.23808	66.2405	9.35e-69	4.91e-65	Up
10	ILMN_1802888	ZNF185	-1.91271	29.4469	1.04e-68	4.94e-65	Down
11	ILMN_1779015	ZNF467	-2.73793	29.8076	6.15e-68	2.64e-64	Down
12	ILMN_1797731	MS4A6A	-5.61497	96	1.3e-65	5.12e-62	Down
13	ILMN_1687315	RXRA	-2.01861	96	2.1e-65	7.66e-62	Down
14	ILMN_2345142	SULF2	-1.84247	59.9279	1.85e-63	6.26e-60	Down
15	ILMN_1716465	RBP7	-2.1971	28.004	3.41e-62	1.08e-58	Down
16	ILMN_1693009	FGL2	-4.8031	96	1.96e-58	5.79e-55	Down
17	ILMN_1696187	PYGL	-1.68459	96	4.18e-54	1.16e-50	Down
18	ILMN_2400922	OPRL1	-1.10491	47.483	1.27e-53	3.34e-50	Down
19	ILMN_1745994	GAS7	-3.1929	96	1.78e-53	4.43e-50	Down
20	ILMN_1684391	PLOD1	-1.67557	30.3487	8.36e-52	1.98e-48	Down
21	ILMN_1695311	HLA-DMA	-2.70061	96	1.17e-51	2.63e-48	Down
22	ILMN_1807044	UBAC1	-0.756011	87.3427	2.63e-51	5.65e-48	Down
23	ILMN_1691572	TST	-1.92777	96	5.81e-51	1.2e-47	Down
24	ILMN_1728639	FCGR3B	-3.79024	42.2525	1.1e-50	2.17e-47	Down
25	ILMN_2188247	IL17F	3.39265	69.8477	1.25e-50	2.37e-47	Up
26	ILMN_1683774	IL2RA	2.51895	48.024	6.64e-50	1.21e-46	Up
27	ILMN_1698404	ERN1	1.09421	6	8.16e-50	1.43e-46	Up
28	ILMN_2371280	CSF3R	-4.32877	56.1403	3.94e-49	6.66e-46	Down
29	ILMN_3241091	LOC100130886	-1.10586	40.99	5.12e-49	8.36e-46	Down
30	ILMN_2160476	CCL22	3.14061	33.5952	5.52e-49	8.71e-46	Up
31	ILMN_1721035	MS4A6A	-5.34852	96	9.47e-49	1.45e-45	Down
32	ILMN_1654396	ITGB2	-1.57935	96	3.31e-47	4.9e-44	Down
33	ILMN_1740604	RAB11FIP5	1.07833	43.6954	2.56e-46	3.67e-43	Up
34	ILMN_1673352	IFITM2	-1.54753	40.0882	4.19e-46	5.83e-43	Down
35	ILMN_1684982	PDK4	-4.23001	96	7.38e-46	9.98e-43	Down
36	ILMN_2359800	MS4A6A	-4.15835	88.2445	9.74e-46	1.28e-42	Down
37	ILMN_2175912	ITGB2	-1.65376	96	1.23e-45	1.57e-42	Down
38	ILMN_1680996	ALOX5	-2.93191	96	1.54e-45	1.92e-42	Down
39	ILMN_1754894	C1ORF162	-1.7065	75.2585	1.65e-45	2e-42	Down
40	ILMN_2115005	FGD2	-1.60819	83.1944	2.24e-45	2.65e-42	Down
41	ILMN_1751851	CECR1	-2.91438	96	1.49e-44	1.72e-41	Down
42	ILMN_2282641	TBXAS1	-2.55734	96	1.13e-43	1.27e-40	Down
43	ILMN_2203271	FPR3	-4.0743	96	1.83e-43	2.01e-40	Down
44	ILMN_1699651	IL6	4.68104	37.5631	3.45e-43	3.71e-40	Up
45	ILMN_1753312	PLXDC2	-2.7973	96	3.63e-43	3.82e-40	Down
46	ILMN_2231021	TMEM185B	0.98358	18.4449	7.24e-42	7.45e-39	Up
47	ILMN_2379599	CD163	-5.62348	96	7.97e-42	8.02e-39	Down
48	ILMN_1700660	RNF135	-0.988715	96	2.12e-41	2.09e-38	Down
49	ILMN_1663866	TGFBI	-5.50977	96	2.31e-41	2.23e-38	Down
50	ILMN_2066060	HLA-DRB6	-2.13002	96	6.08e-41	5.75e-38	Down
51	ILMN_1658628	C14ORF72	1.49353	50.3687	9.66e-41	8.96e-38	Up
52	ILMN_1789751	MFSD1	-1.84825	96	5.19e-40	4.73e-37	Down
53	ILMN_1722622	CD163	-4.95476	96	5.39e-39	4.81e-36	Down
54	ILMN_1740466	FAM46A	-1.43676	32.513	6.42e-39	5.63e-36	Down
55	ILMN_2134453	FCGR3B	-2.10654	34.8577	7.42e-39	6.39e-36	Down
56	ILMN_1811592	ARHGAP21	-1.16034	96	1.07e-38	9.07e-36	Down
57	ILMN_1777190	CFD	-3.95695	96	1.84e-38	1.53e-35	Down
58	ILMN_1677814	ABCC3	-2.00593	96	2.48e-38	2.02e-35	Down
59	ILMN_1782389	LAD1	1.93595	79.4068	1.04e-37	8.35e-35	Up
60	ILMN_1669878	GUSB	-1.99692	96	1.31e-37	1.04e-34	Down
61	ILMN_1689655	HLA-DRA	-2.1219	96	3.33e-37	2.58e-34	Down
62	ILMN_1656938	LOC731486	-3.85263	96	4.36e-37	3.33e-34	Down
63	ILMN_1729237	CYB5R1	-0.872002	96	4.73e-37	3.56e-34	Down
64	ILMN_1653166	CLEC10A	-5.03345	96	1.7e-36	1.26e-33	Down
65	ILMN_1807825	LY86	-2.58722	96	2.31e-36	1.68e-33	Down
66	ILMN_1815878	C11ORF59	-0.825319	96	1.05e-35	7.52e-33	Down
67	ILMN_1733259	ADORA3	-5.03183	96	1.68e-35	1.18e-32	Down
68	ILMN_1718063	LIPA	-3.95306	96	2.14e-35	1.49e-32	Down
69	ILMN_1668063	FCN1	-6.91013	96	5.3e-35	3.64e-32	Down
70	ILMN_1751708	ITM2B	-1.37638	37.3828	5.62e-35	3.8e-32	Down
71	ILMN_1668374	ITGB5	-3.22596	96	1.08e-34	7.18e-32	Down
72	ILMN_1761733	HLA-DMB	-3.36142	96	1.09e-34	7.19e-32	Down
73	ILMN_1812967	CNPY3	-0.916529	36.1202	2.37e-34	1.53e-31	Down
74	ILMN_1785071	SEPP1	-3.53006	96	3.56e-34	2.28e-31	Down
75	ILMN_1730710	ADORA3	-2.71736	96	4.89e-34	3.08e-31	Down
76	ILMN_1784863	CD36	-3.91837	96	6.67e-34	4.15e-31	Down
77	ILMN_1698766	PYCARD	-1.73959	47.483	1.03e-33	6.34e-31	Down
78	ILMN_1653292	PFKFB4	-2.07783	96	2.57e-33	1.56e-30	Down
79	ILMN_2415303	CLEC10A	-5.61876	96	2.82e-33	1.69e-30	Down
80	ILMN_1769129	CCL19	2.13674	57.9439	3.05e-33	1.81e-30	Up
81	ILMN_1683859	SLC7A1	0.940744	96	5.25e-33	3.07e-30	Up
82	ILMN_1705302	FCGRT	-3.67732	96	6.61e-33	3.81e-30	Down
83	ILMN_2186061	PFKFB3	1.6944	17.7234	6.79e-33	3.87e-30	Up
84	ILMN_1738992	MNDA	-3.1672	30.8898	8.24e-33	4.64e-30	Down
85	ILMN_1814726	SCARB2	-2.65477	96	9.27e-33	5.16e-30	Down
86	ILMN_1686623	CSF1R	-6.9075	96	1.03e-32	5.66e-30	Down
87	ILMN_1789007	APOC1	-5.0154	96	1.16e-32	6.29e-30	Down
88	ILMN_1661861	CSF2	2.53943	53.0741	3.82e-32	2.06e-29	Up
89	ILMN_2364022	SLC16A3	-1.45797	46.0401	3.98e-32	2.12e-29	Down
90	ILMN_2367384	EPHB2	-1.91915	96	5.75e-32	3.02e-29	Down
91	ILMN_1769245	GLIPR1	-1.4214	96	7.86e-32	4.09e-29	Down
92	ILMN_1812915	TNFRSF10B	-1.75248	28.3647	1.56e-31	8.04e-29	Down
93	ILMN_3236428	TMEM170B	-1.66993	6	1.63e-31	8.3e-29	Down
94	ILMN_1707286	FLJ22662	-4.59726	96	2.06e-31	1.04e-28	Down
95	ILMN_1802780	M160	-3.92469	96	7.35e-31	3.66e-28	Down
96	ILMN_1705153	NEFH	1.74493	33.0541	9.58e-31	4.72e-28	Up
97	ILMN_1672503	DPYSL2	-1.15601	81.9319	1.54e-30	7.53e-28	Down
98	ILMN_2066066	HLA-DRB6	-2.15344	96	1.62e-30	7.82e-28	Down
99	ILMN_1780533	RNASE6	-3.41875	96	1.9e-30	9.06e-28	Down
100	ILMN_1658483	IL1A	4.5556	13.9359	6.23e-30	2.95e-27	Up
101	ILMN_1806023	JUN	1.4909	67.6834	7.34e-30	3.44e-27	Up
102	ILMN_1749662	GPX1	-2.36514	96	8.11e-30	3.76e-27	Down
103	ILMN_3219806	LOC643384	-2.14208	96	8.76e-30	4.03e-27	Down
104	ILMN_1808707	FSCN1	3.06677	96	9.55e-30	4.35e-27	Up
105	ILMN_1688580	CAMP	-2.99975	59.7475	2.52e-29	1.14e-26	Down
106	ILMN_1769013	ASGR1	-3.17245	96	2.68e-29	1.2e-26	Down
107	ILMN_1727098	PPP1R16B	1.44433	96	3.5e-29	1.55e-26	Up
108	ILMN_1776181	BIRC3	1.68436	96	8.35e-29	3.66e-26	Up
109	ILMN_1652631	GLIPR2	-1.06365	34.6774	8.42e-29	3.66e-26	Down
110	ILMN_1778010	IL32	1.53262	96	8.59e-29	3.7e-26	Up
111	ILMN_1671565	RNASET2	-1.31354	96	1e-28	4.27e-26	Down
112	ILMN_1778977	TYROBP	-3.32736	96	1.04e-28	4.4e-26	Down
113	ILMN_1689518	PECAM1	-2.55766	31.7916	3.05e-28	1.28e-25	Down
114	ILMN_1746588	TALDO1	-1.5804	96	6.31e-28	2.62e-25	Down
115	ILMN_1752579	ATP6V0A1	-2.23997	96	9.68e-28	3.98e-25	Down
116	ILMN_1710124	CMTM8	1.4961	70.2084	1.03e-27	4.22e-25	Up
117	ILMN_1800078	LMO2	-2.04291	96	1.15e-27	4.66e-25	Down
118	ILMN_1748767	LOC730740	-1.06124	35.3988	2.63e-27	1.05e-24	Down
119	ILMN_1718936	LST1	-2.20144	43.6954	2.72e-27	1.08e-24	Down
120	ILMN_1712914	SEMA6B	-2.29949	96	3.14e-27	1.24e-24	Down
121	ILMN_2311166	ITGB5	-3.81443	96	3.32e-27	1.29e-24	Down
122	ILMN_2061732	YRDC	1.45665	6	3.32e-27	1.29e-24	Up
123	ILMN_1796245	DNASE2	-2.01551	96	3.93e-27	1.51e-24	Down
124	ILMN_1714159	LUZP1	1.12031	48.9259	5.06e-27	1.93e-24	Up
125	ILMN_1716797	CD302	-2.21115	96	6.11e-27	2.31e-24	Down
126	ILMN_1746175	TNFSF4	0.601445	50.3687	7.12e-27	2.67e-24	Up
127	ILMN_3228688	LOC730415	-2.52633	96	7.4e-27	2.76e-24	Down
128	ILMN_1721626	ARID5B	1.28839	62.2725	9.15e-27	3.38e-24	Up
129	ILMN_2170814	LAMP3	3.16598	96	1.09e-26	4.01e-24	Up
130	ILMN_2054297	PTGS2	3.71626	34.6774	1.49e-26	5.44e-24	Up
131	ILMN_1767470	SCPEP1	-3.14187	96	1.56e-26	5.64e-24	Down
132	ILMN_1654629	TMEM175	-0.938535	62.2725	2.15e-26	7.72e-24	Down
133	ILMN_1792538	CD7	1.94108	96	2.73e-26	9.73e-24	Up
134	ILMN_1707591	TNIP3	2.15535	26.7415	2.85e-26	1.01e-23	Up
135	ILMN_1657234	CCL20	5.15762	41.8918	4.21e-26	1.48e-23	Up
136	ILMN_3307757	C17ORF87	-1.66663	96	5.96e-26	2.07e-23	Down
137	ILMN_1801246	IFITM1	1.30777	96	5.99e-26	2.07e-23	Up
138	ILMN_1682636	CXCL2	4.37455	33.4148	8.92e-26	3.06e-23	Up
139	ILMN_1695530	MS4A3	-0.952719	66.7816	9.17e-26	3.12e-23	Down
140	ILMN_1761912	MGAT1	-1.78846	96	1.01e-25	3.42e-23	Down
141	ILMN_1775501	IL1B	5.34979	49.4669	1.1e-25	3.69e-23	Up
142	ILMN_1699015	H3F3A	-1.07151	44.4168	1.41e-25	4.71e-23	Down
143	ILMN_1747205	JDP2	-1.11827	20.7896	2.46e-25	8.15e-23	Down
144	ILMN_2093027	MYO1B	1.16545	96	2.55e-25	8.37e-23	Up
145	ILMN_1667460	SULF2	-1.55103	50.7295	3.85e-25	1.26e-22	Down
146	ILMN_1700955	TCTEX1D2	0.792476	96	3.93e-25	1.27e-22	Up
147	ILMN_1721876	TIMP2	-2.80836	96	4.54e-25	1.46e-22	Down
148	ILMN_1798654	MCM6	0.861887	55.0581	4.58e-25	1.46e-22	Up
149	ILMN_1715603	IL23A	2.21008	41.3507	5.44e-25	1.73e-22	Up
150	ILMN_1677827	TLR7	-1.99809	96	5.73e-25	1.81e-22	Down
151	ILMN_1715715	CEBPA	-2.36946	96	6.25e-25	1.96e-22	Down
152	ILMN_2043918	DLEU1	0.511569	96	7.35e-25	2.29e-22	Up
153	ILMN_1692731	TTYH3	-2.56569	96	7.69e-25	2.38e-22	Down
154	ILMN_1766245	SUPT4H1	-0.95229	29.988	8.42e-25	2.59e-22	Down
155	ILMN_3236765	UPLP	-0.377938	6	8.69e-25	2.65e-22	Down
156	ILMN_2116827	RGPD1	1.49843	96	9.07e-25	2.75e-22	Up
157	ILMN_2329914	SPRY1	1.37639	50.3687	1.14e-24	3.44e-22	Up
158	ILMN_1702231	C1ORF54	-3.92119	96	1.64e-24	4.92e-22	Down
159	ILMN_1669273	PPT1	-1.49202	96	1.88e-24	5.6e-22	Down
160	ILMN_1750497	GPR109A	1.83069	19.3467	2.34e-24	6.92e-22	Up
161	ILMN_1698218	TRAF1	1.61663	6	2.38e-24	6.99e-22	Up
162	ILMN_1788213	FRAT2	-1.74261	36.3006	2.52e-24	7.37e-22	Down
163	ILMN_1780671	PLEKHG3	-1.21471	27.4629	2.77e-24	8.05e-22	Down
164	ILMN_1666049	NUP214	-1.28035	41.1703	3.16e-24	9.11e-22	Down
165	ILMN_1709486	SRPX	-1.26946	96	3.26e-24	9.34e-22	Down
166	ILMN_1678939	VNN2	-1.84674	39.7275	4.02e-24	1.15e-21	Down
167	ILMN_1778144	FLJ20489	-2.26634	96	4.13e-24	1.17e-21	Down
168	ILMN_2407389	GPNMB	-4.75408	96	4.61e-24	1.3e-21	Down
169	ILMN_1659753	LAMP2	-2.32384	96	5.31e-24	1.49e-21	Down
170	ILMN_2325168	ARRB1	-1.31961	96	5.58e-24	1.55e-21	Down
171	ILMN_1656900	SULT1A1	-1.35822	20.9699	1.07e-23	2.95e-21	Down
172	ILMN_1651316	CD69	1.18341	24.5772	1.16e-23	3.2e-21	Up
173	ILMN_1679357	DEFA1B	-2.86768	58.6653	2.35e-23	6.42e-21	Down
174	ILMN_1718607	TSPAN4	-3.21469	96	2.39e-23	6.51e-21	Down
175	ILMN_1815895	LOC649143	-1.39908	96	2.83e-23	7.66e-21	Down
176	ILMN_1785785	NCOA1	-0.717337	6	3.47e-23	9.34e-21	Down
177	ILMN_1752728	FUCA1	-6.63469	96	5.14e-23	1.37e-20	Down
178	ILMN_1715273	PICALM	-1.21956	51.6313	5.42e-23	1.44e-20	Down
179	ILMN_1680757	LRRC26	-0.78131	38.2846	5.59e-23	1.48e-20	Down
180	ILMN_1798980	CAPZB	-0.767559	96	8.72e-23	2.29e-20	Down
181	ILMN_1749591	ITGAL	0.541528	96	9.07e-23	2.37e-20	Down
182	ILMN_1691117	DNTTIP1	-0.922238	62.8136	9.91e-23	2.58e-20	Down
183	ILMN_1735743	FBLN7	0.838659	67.8637	1.12e-22	2.89e-20	Up
184	ILMN_1682761	C17ORF87	-2.94271	96	1.17e-22	3e-20	Down
185	ILMN_1760727	ANG	-1.5453	41.7114	1.17e-22	3e-20	Down
186	ILMN_1761941	C4ORF18	-2.68393	96	1.39e-22	3.53e-20	Down
187	ILMN_2205963	C10ORF54	-1.24919	36.3006	1.64e-22	4.15e-20	Down
188	ILMN_1906423	HS.390407	1.132	96	1.78e-22	4.48e-20	Up
189	ILMN_1738438	MAST4	0.557893	54.6974	1.81e-22	4.53e-20	Up
190	ILMN_1913060	HS.197143	-2.09197	96	2.1e-22	5.24e-20	Down
191	ILMN_1799030	CMTM2	-4.03873	37.9238	2.12e-22	5.26e-20	Down
192	ILMN_1713966	MRPL52	0.470338	50.5491	2.2e-22	5.43e-20	Up
193	ILMN_2327860	MAL	0.976543	96	2.5e-22	6.12e-20	Up
194	ILMN_1769091	PRCP	-0.973804	36.6613	2.62e-22	6.39e-20	Down
195	ILMN_1811272	GPR81	1.30669	21.3307	2.8e-22	6.81e-20	Up
196	ILMN_1791912	SIDT2	-1.34626	96	2.83e-22	6.82e-20	Down
197	ILMN_3280126	LOC100131323	-0.475128	6	3.24e-22	7.79e-20	Up
198	ILMN_2393765	IGLL1	1.14661	96	3.44e-22	8.21e-20	Up
199	ILMN_1764709	MAFB	-4.80103	96	3.47e-22	8.25e-20	Down
200	ILMN_1803256	STOX2	-1.97587	96	3.57e-22	8.45e-20	Down
201	ILMN_2134039	ACN9	0.578419	28.1844	4.91e-22	1.16e-19	Up
202	ILMN_1772218	HLA-DPA1	-2.05548	96	5.09e-22	1.19e-19	Down
203	ILMN_1800787	RFTN1	0.834496	96	6.16e-22	1.44e-19	Up
204	ILMN_1813704	KIAA1199	2.89754	25.6593	6.22e-22	1.44e-19	Up
205	ILMN_1785061	EPHB2	-1.28927	96	8.37e-22	1.93e-19	Down
206	ILMN_1700413	MAFF	1.54928	22.7735	8.68e-22	1.99e-19	Up
207	ILMN_2404688	NUPR1	-1.94285	96	8.99e-22	2.06e-19	Down
208	ILMN_1712026	NLRP3	-1.76079	96	9.09e-22	2.07e-19	Down
209	ILMN_1712431	FAM113B	0.952811	96	9.82e-22	2.22e-19	Up
210	ILMN_2188333	CD69	1.48309	23.6754	1.14e-21	2.56e-19	Up
211	ILMN_1674985	TMEM51	-2.9019	96	1.34e-21	3e-19	Down
212	ILMN_1768482	CD8A	0.821056	62.2725	1.55e-21	3.47e-19	Up
213	ILMN_1679809	GSTP1	-1.15909	96	1.59e-21	3.54e-19	Down
214	ILMN_1664094	P2RY13	-2.91259	51.2705	1.66e-21	3.68e-19	Down
215	ILMN_1785005	NCF4	-2.40563	96	2.67e-21	5.87e-19	Down
216	ILMN_1815445	IDS	-0.882496	42.4329	3.17e-21	6.94e-19	Down
217	ILMN_2193591	UNC93B1	-1.86083	96	3.45e-21	7.52e-19	Down
218	ILMN_1806056	CEACAM8	-1.36229	96	3.97e-21	8.63e-19	Down
219	ILMN_1798204	IL21R	0.690862	39.1864	4.46e-21	9.63e-19	Up
220	ILMN_2128750	PTTG1IP	-1.21562	96	4.53e-21	9.74e-19	Down
221	ILMN_2102330	COL8A2	-1.36089	96	6.01e-21	1.29e-18	Down
222	ILMN_1802027	MGST2	-2.71446	96	6.64e-21	1.42e-18	Down
223	ILMN_1701947	GPR34	-2.23543	96	6.91e-21	1.47e-18	Down
224	ILMN_1666594	IRF8	-1.64743	96	7.16e-21	1.51e-18	Down
225	ILMN_2091412	FLT3LG	0.877433	96	8.15e-21	1.71e-18	Up
226	ILMN_1754076	CACNA2D3	-2.14036	96	8.72e-21	1.83e-18	Down
227	ILMN_1752592	HLA-DRB4	-2.27173	96	1e-20	2.09e-18	Down
228	ILMN_1674250	NCKAP1L	-0.874674	49.6473	1.4e-20	2.9e-18	Down
229	ILMN_1697292	LOC643018	0.523323	6	1.4e-20	2.9e-18	Up
230	ILMN_1804854	CTNNA1	-1.49068	96	1.8e-20	3.71e-18	Down
231	ILMN_1680618	MYC	1.01418	96	2.18e-20	4.46e-18	Up
232	ILMN_1669772	LRP1	-1.15423	96	2.29e-20	4.68e-18	Down
233	ILMN_1692517	LOC653381	-1.00754	96	2.34e-20	4.75e-18	Down
234	ILMN_1718552	CXCL13	1.5385	44.2365	2.49e-20	5.04e-18	Up
235	ILMN_1772286	OCIAD2	1.41234	96	2.53e-20	5.1e-18	Up
236	ILMN_2149494	NPL	-3.70687	96	2.87e-20	5.76e-18	Down
237	ILMN_1680624	CREG1	-4.24299	96	3.19e-20	6.38e-18	Down
238	ILMN_1763000	ADAP2	-3.64367	96	3.35e-20	6.67e-18	Down
239	ILMN_1656501	DUSP5	1.71306	90.5892	3.59e-20	7.12e-18	Up
240	ILMN_1792473	AIF1	-3.78264	96	3.78e-20	7.46e-18	Down
241	ILMN_2325506	BCAS4	0.778144	96	3.91e-20	7.67e-18	Up
242	ILMN_1709348	ALDH1A1	-2.77241	90.7695	4.86e-20	9.51e-18	Down
243	ILMN_1677511	PTGS2	3.21554	25.8397	5.03e-20	9.79e-18	Up
244	ILMN_1725992	RAPGEF6	1.01417	96	6.73e-20	1.3e-17	Up
245	ILMN_1658885	DAGLB	-1.03253	34.3166	7.26e-20	1.4e-17	Down
246	ILMN_1711223	LOC649362	-0.853225	29.0862	8.82e-20	1.7e-17	Down
247	ILMN_1782070	NPL	-3.68211	96	1e-19	1.92e-17	Down
248	ILMN_1703538	AIF1	-3.93625	96	1.51e-19	2.88e-17	Down
249	ILMN_1760778	ENG	-1.85343	56.1403	1.53e-19	2.9e-17	Down
250	ILMN_2112049	DNLZ	0.706355	96	1.64e-19	3.11e-17	Up
251	ILMN_1719433	CD1D	-3.53994	96	1.85e-19	3.49e-17	Down
252	ILMN_1749109	PSAP	-2.97563	96	2.23e-19	4.2e-17	Down
253	ILMN_2070375	GPR82	-1.58516	96	2.28e-19	4.26e-17	Down
254	ILMN_2211065	TMEM91	-1.37292	28.5451	2.34e-19	4.37e-17	Down
255	ILMN_1669523	FOS	-2.04621	34.497	2.39e-19	4.44e-17	Down
256	ILMN_1704537	PHGDH	1.30049	96	2.48e-19	4.59e-17	Up
257	ILMN_1774733	SOCS1	0.769488	96	2.53e-19	4.67e-17	Up
258	ILMN_1782741	CD300LB	-2.18048	96	2.63e-19	4.82e-17	Down
259	ILMN_1811616	EEPD1	-1.57258	96	2.91e-19	5.31e-17	Down
260	ILMN_1729234	TPP1	-1.97166	96	3.57e-19	6.49e-17	Down
261	ILMN_1740903	C7ORF49	-1.00588	96	4.28e-19	7.76e-17	Down
262	ILMN_1792489	ARPC2	-0.509658	96	4.73e-19	8.55e-17	Down
263	ILMN_1706217	TLR4	-2.56181	96	4.98e-19	8.95e-17	Down
264	ILMN_2395981	PYHIN1	0.671683	96	5.54e-19	9.94e-17	Up
265	ILMN_1656082	H3F3A	-0.929145	44.7776	6.05e-19	1.08e-16	Down
266	ILMN_1652525	FAM125B	0.897777	46.5812	6.37e-19	1.13e-16	Up
267	ILMN_1677693	GPR109B	1.99754	16.8216	6.48e-19	1.15e-16	Up
268	ILMN_1750429	MKNK1	-1.61463	96	6.51e-19	1.15e-16	Down
269	ILMN_2138589	MERTK	-2.33574	96	7.27e-19	1.28e-16	Down
270	ILMN_3240685	INO80D	0.737651	96	8.13e-19	1.42e-16	Up
271	ILMN_1809957	AP2S1	-1.37807	96	8.24e-19	1.44e-16	Down
272	ILMN_1801205	GPNMB	-6.95693	96	8.76e-19	1.52e-16	Down
273	ILMN_1736567	CD74	-1.55057	96	1.13e-18	1.97e-16	Down
274	ILMN_2355462	CYFIP1	-2.69655	96	1.15e-18	1.98e-16	Down
275	ILMN_1657129	SKAP2	-1.01833	96	1.15e-18	1.98e-16	Down
276	ILMN_1714527	VAMP3	-1.27519	96	1.28e-18	2.2e-16	Down
277	ILMN_1734276	PMEPA1	1.38217	52.3527	1.34e-18	2.29e-16	Up
278	ILMN_1711493	PRAM1	-2.06387	96	1.79e-18	3.05e-16	Down
279	ILMN_1666364	COQ10A	-2.23108	80.3086	1.89e-18	3.21e-16	Down
280	ILMN_1669409	VSIG4	-3.13025	96	2.34e-18	3.95e-16	Down
281	ILMN_1719695	NFKBIZ	2.52791	27.1022	2.48e-18	4.18e-16	Up
282	ILMN_2325338	APOL2	0.856279	96	2.77e-18	4.65e-16	Up
283	ILMN_1693338	CYP1B1	-5.45003	96	2.88e-18	4.82e-16	Down
284	ILMN_1740015	CD14	-4.21616	96	2.92e-18	4.86e-16	Down
285	ILMN_2218856	CCL3L1	4.02277	31.9719	2.96e-18	4.92e-16	Up
286	ILMN_1773553	FLJ46906	-1.73205	96	3.1e-18	5.14e-16	Down
287	ILMN_1730084	COMT	-1.64584	96	3.24e-18	5.34e-16	Down
288	ILMN_1684155	FLJ23584	0.444548	6	3.32e-18	5.46e-16	Up
289	ILMN_1690320	TTC23	-1.64087	96	3.85e-18	6.31e-16	Down
290	ILMN_1706261	SLCO3A1	-1.10551	31.4309	4.49e-18	7.33e-16	Down
291	ILMN_1654639	HERC6	1.07553	96	5.1e-18	8.3e-16	Up
292	ILMN_1745223	CDC42EP4	-0.921718	6	5.39e-18	8.73e-16	Down
293	ILMN_1777906	RPRC1	-0.822104	41.1703	5.46e-18	8.81e-16	Down
294	ILMN_2243687	LAMP2	-2.73897	96	5.6e-18	8.99e-16	Down
295	ILMN_1812600	LOC391352	0.702917	6	5.6e-18	8.99e-16	Up
296	ILMN_1764788	TNFRSF1B	-1.19501	55.4188	5.91e-18	9.45e-16	Down
297	ILMN_1728845	SMARCD1	0.485185	72.9138	6.01e-18	9.57e-16	Up
298	ILMN_2171384	CXCL5	4.34405	50.5491	6.25e-18	9.93e-16	Up
299	ILMN_1803398	SRF	0.499413	96	7.35e-18	1.16e-15	Up
300	ILMN_1656300	GFRA2	-1.20081	96	7.47e-18	1.18e-15	Down
301	ILMN_1758864	VNN2	-1.32384	38.8257	7.69e-18	1.21e-15	Down
302	ILMN_2397721	GLB1	-1.73202	96	8.02e-18	1.26e-15	Down
303	ILMN_2207291	IFNG	4.47869	53.6152	9.15e-18	1.43e-15	Up
304	ILMN_1669508	PAF1	0.994392	96	1.04e-17	1.62e-15	Up
305	ILMN_1789361	PKD2L1	-3.46143	96	1.07e-17	1.66e-15	Down
306	ILMN_1758337	ZNF213	-0.644362	6	1.08e-17	1.67e-15	Down
307	ILMN_2219712	HMGB2	-0.697722	41.1703	1.09e-17	1.69e-15	Down
308	ILMN_1749081	AUTS2	1.01516	64.7976	1.12e-17	1.73e-15	Up
309	ILMN_1669927	ICOS	0.958531	6	1.18e-17	1.81e-15	Up
310	ILMN_1730568	ZDHHC7	-0.846753	96	1.2e-17	1.83e-15	Down
311	ILMN_1667449	GCET2	1.08484	96	1.33e-17	2.02e-15	Up
312	ILMN_1680196	LAPTM4B	0.699641	66.9619	1.46e-17	2.21e-15	Up
313	ILMN_1674941	ANO6	-1.00359	96	1.48e-17	2.24e-15	Down
314	ILMN_1687947	HIST1H2BE	-1.12116	36.481	1.52e-17	2.3e-15	Down
315	ILMN_2353732	CD8A	0.796136	78.8657	1.53e-17	2.3e-15	Up
316	ILMN_1773080	OAZ1	-0.920507	96	1.84e-17	2.76e-15	Down
317	ILMN_1782704	CD19	1.19767	47.3026	1.86e-17	2.77e-15	Up
318	ILMN_1795063	ZADH2	-2.20245	96	1.91e-17	2.84e-15	Down
319	ILMN_1810560	P8	-1.71264	96	1.93e-17	2.87e-15	Down
320	ILMN_1795464	LTA	1.73777	96	2.06e-17	3.05e-15	Up
321	ILMN_3237627	LOC154761	1.10289	96	2.11e-17	3.11e-15	Up
322	ILMN_1665909	LASP1	-0.511006	42.4329	2.15e-17	3.15e-15	Down
323	ILMN_1770768	SLAMF1	1.99986	31.7916	2.18e-17	3.2e-15	Up
324	ILMN_2094061	IMPA2	-2.44406	96	2.41e-17	3.52e-15	Down
325	ILMN_1722981	TLR5	-1.39215	96	2.45e-17	3.56e-15	Down
326	ILMN_1756937	ST8SIA4	-1.21426	30.3487	2.49e-17	3.62e-15	Down
327	ILMN_1715131	CCR7	1.39394	82.2926	2.66e-17	3.86e-15	Up
328	ILMN_1722834	RGS12	-2.19337	96	2.8e-17	4.04e-15	Down
329	ILMN_2157441	HLA-DRA	-1.83567	96	2.91e-17	4.19e-15	Down
330	ILMN_1712684	FAM20C	-3.19908	96	2.97e-17	4.26e-15	Down
331	ILMN_2376205	LTB	0.98203	96	3.08e-17	4.41e-15	Up
332	ILMN_1654560	TLR6	-1.19718	48.5651	3.57e-17	5.09e-15	Down
333	ILMN_1725661	DEFA1B	-2.66649	62.8136	3.62e-17	5.15e-15	Down
334	ILMN_2058795	PGCP	-1.53807	96	3.75e-17	5.31e-15	Down
335	ILMN_1704985	CYP27A1	-4.86473	96	3.79e-17	5.35e-15	Down
336	ILMN_1803560	LAT2	-0.992069	55.5992	3.83e-17	5.4e-15	Down
337	ILMN_2157951	STX6	-0.728942	31.4309	3.94e-17	5.54e-15	Down
338	ILMN_1712532	CARD9	-1.59985	61.01	4.14e-17	5.8e-15	Down
339	ILMN_1655987	STAB1	-2.22272	96	4.44e-17	6.19e-15	Down
340	ILMN_1689836	C5AR1	-2.8326	96	4.47e-17	6.22e-15	Down
341	ILMN_1775762	GNAI2	-0.870127	45.499	4.74e-17	6.57e-15	Down
342	ILMN_2127605	LRP3	-0.970805	96	4.75e-17	6.57e-15	Down
343	ILMN_2307883	ATP5J2	-0.585694	96	5.04e-17	6.96e-15	Down
344	ILMN_1668822	BATF	1.56785	42.9739	5.18e-17	7.13e-15	Up
345	ILMN_3236928	ROBLD3	-1.16528	96	5.78e-17	7.93e-15	Down
346	ILMN_1736597	TKT	-1.81745	96	6e-17	8.21e-15	Down
347	ILMN_1732609	KIAA1539	-0.744622	47.1222	6.28e-17	8.56e-15	Down
348	ILMN_1726666	GPX3	-1.5724	42.7936	6.71e-17	9.12e-15	Down
349	ILMN_1729294	RNF130	-2.63134	96	7e-17	9.5e-15	Down
350	ILMN_1745607	A2M	-3.03073	96	7.18e-17	9.71e-15	Down
351	ILMN_1708110	TMEM144	-2.16363	96	7.43e-17	1e-14	Down
352	ILMN_2402930	LOC440926	-0.882527	40.2685	7.51e-17	1.01e-14	Down
353	ILMN_1748283	PIM2	1.71947	96	7.8e-17	1.05e-14	Up
354	ILMN_1677396	NDFIP2	1.08396	75.6192	8.2e-17	1.1e-14	Up
355	ILMN_3235051	LOC100129066	0.818517	79.0461	9.22e-17	1.23e-14	Up
356	ILMN_1807277	IFI30	-4.68197	96	9.41e-17	1.25e-14	Down
357	ILMN_1691119	RNF122	-0.593533	32.1523	1.02e-16	1.35e-14	Down
358	ILMN_1774685	IL24	2.8799	48.7455	1.04e-16	1.38e-14	Up
359	ILMN_1696347	CTSC	-2.32749	96	1.15e-16	1.52e-14	Down
360	ILMN_2193980	ABCB6	-1.08762	96	1.2e-16	1.57e-14	Down
361	ILMN_1724207	IVD	-0.502803	96	1.2e-16	1.58e-14	Down
362	ILMN_1740938	APOE	-5.20971	96	1.24e-16	1.61e-14	Down
363	ILMN_1733270	CD163	-2.5143	96	1.4e-16	1.83e-14	Down
364	ILMN_1679158	FAAH2	1.18919	35.7595	1.42e-16	1.84e-14	Up
365	ILMN_1723971	SLC29A1	-1.51508	96	1.43e-16	1.86e-14	Down
366	ILMN_1655444	LOC728492	0.681858	51.0902	1.44e-16	1.86e-14	Up
367	ILMN_2204826	SEPP1	-1.85528	96	1.5e-16	1.93e-14	Down
368	ILMN_1793859	ALDH2	-2.12826	96	1.72e-16	2.22e-14	Down
369	ILMN_1739946	VKORC1	-1.00474	96	1.73e-16	2.22e-14	Down
370	ILMN_1778723	AMICA1	-1.59268	52.8938	1.81e-16	2.31e-14	Down
371	ILMN_1655595	SERPINE2	1.31189	96	1.81e-16	2.31e-14	Up
372	ILMN_1767068	SMAD6	-0.787866	69.8477	1.86e-16	2.36e-14	Down
373	ILMN_2336133	SULT1A4	-1.07038	96	2.07e-16	2.63e-14	Down
374	ILMN_1757406	HIST1H1C	-1.93203	43.515	2.18e-16	2.76e-14	Down
375	ILMN_3242271	GAPT	-1.80591	81.0301	2.31e-16	2.91e-14	Down
376	ILMN_1781983	AP1B1	-1.64924	96	2.76e-16	3.47e-14	Down
377	ILMN_1783247	C10ORF11	-1.83262	96	2.83e-16	3.55e-14	Down
378	ILMN_1811991	C17ORF101	-0.739673	31.9719	3.29e-16	4.12e-14	Down
379	ILMN_1806692	HEXB	-2.07192	96	3.36e-16	4.2e-14	Down
380	ILMN_1673282	LAMP2	-3.207	96	3.72e-16	4.63e-14	Down
381	ILMN_2339294	LILRB5	-3.33106	96	3.96e-16	4.92e-14	Down
382	ILMN_1733675	MPP1	-2.12536	96	4.13e-16	5.12e-14	Down
383	ILMN_1708982	OR10K2	0.427554	6	4.56e-16	5.63e-14	Down
384	ILMN_1668629	LOC401115	-1.12349	96	4.61e-16	5.68e-14	Down
385	ILMN_1655702	ABHD5	-1.5119	40.0882	4.77e-16	5.86e-14	Down
386	ILMN_1681101	36951	-0.705888	96	4.86e-16	5.96e-14	Down
387	ILMN_1714364	PTK2	1.32527	96	4.97e-16	6.08e-14	Up
388	ILMN_1708340	DAPK1	-1.14109	96	4.99e-16	6.08e-14	Down
389	ILMN_2106331	H3F3A	-0.899241	41.5311	5.23e-16	6.37e-14	Down
390	ILMN_1724609	SLC2A8	-1.80464	96	5.84e-16	7.09e-14	Down
391	ILMN_1709820	AOAH	-1.63428	96	5.97e-16	7.22e-14	Down
392	ILMN_1811736	ENTHD1	1.30318	96	6.46e-16	7.79e-14	Up
393	ILMN_1775016	MPZL2	-0.613228	77.6032	6.53e-16	7.86e-14	Down
394	ILMN_1800512	HMOX1	-4.18195	96	7.29e-16	8.75e-14	Down
395	ILMN_1733757	LOC374395	-0.853626	96	7.51e-16	9e-14	Down
396	ILMN_2059549	SYK	-2.00379	96	8.5e-16	1.02e-13	Down
397	ILMN_1695423	CD9	-1.35286	96	8.87e-16	1.06e-13	Down
398	ILMN_1657892	TLR8	-3.5014	96	9.24e-16	1.1e-13	Down
399	ILMN_1752562	CXCL5	3.81355	46.4008	1e-15	1.19e-13	Up
400	ILMN_1697448	TXNIP	-0.988512	54.8778	1e-15	1.19e-13	Down
401	ILMN_1757347	C22ORF9	-0.718777	96	1.03e-15	1.22e-13	Down
402	ILMN_1652246	KIAA0363	0.739814	71.1102	1.13e-15	1.33e-13	Up
403	ILMN_1780546	OSM	2.04091	16.6413	1.15e-15	1.35e-13	Up
404	ILMN_1672878	ABR	-1.43349	96	1.24e-15	1.46e-13	Down
405	ILMN_1678143	ARHGDIB	-0.528303	42.7936	1.28e-15	1.49e-13	Down
406	ILMN_2209748	DERL1	0.710355	96	1.34e-15	1.56e-13	Up
407	ILMN_2131861	SOCS2	1.15205	52.7134	1.39e-15	1.62e-13	Up
408	ILMN_2373495	H2AFY	-1.75562	96	1.41e-15	1.64e-13	Down
409	ILMN_3242540	CD163L1	-2.45096	96	1.47e-15	1.7e-13	Down
410	ILMN_1689088	COLEC12	-3.25316	96	1.49e-15	1.73e-13	Down
411	ILMN_1758323	ACPP	-0.631379	78.3246	1.73e-15	2e-13	Down
412	ILMN_1691156	MT1A	1.3479	65.1583	1.87e-15	2.14e-13	Up
413	ILMN_3243714	LOC642073	-1.19993	96	2.08e-15	2.38e-13	Down
414	ILMN_1691575	SNX2	-0.794446	96	2.16e-15	2.47e-13	Down
415	ILMN_1706342	ZNF746	-0.935309	26.9218	2.26e-15	2.58e-13	Down
416	ILMN_1819384	HS.543887	0.655229	62.0922	2.28e-15	2.6e-13	Up
417	ILMN_1790577	SLC35F2	0.741617	96	2.33e-15	2.64e-13	Up
418	ILMN_1787897	CXCL1	4.12711	36.1202	2.5e-15	2.83e-13	Up
419	ILMN_1748476	NOP58	0.845398	96	2.93e-15	3.31e-13	Up
420	ILMN_2075189	SLC35F2	1.59991	74.3567	3.19e-15	3.59e-13	Up
421	ILMN_2297765	KCNMA1	-1.9221	96	3.22e-15	3.62e-13	Down
422	ILMN_1674640	CXCR6	2.01857	96	3.3e-15	3.7e-13	Up
423	ILMN_2193213	DEFA1	-3.06795	72.3727	3.56e-15	3.98e-13	Down
424	ILMN_1773063	OSBPL1A	-1.73913	96	3.59e-15	4.01e-13	Down
425	ILMN_1728106	TNF	3.30363	40.8096	3.68e-15	4.09e-13	Up
426	ILMN_1675191	GAPT	-2.24863	96	3.75e-15	4.16e-13	Down
427	ILMN_1743199	EGR2	2.594	6	3.85e-15	4.27e-13	Up
428	ILMN_2284744	HNMT	-1.76535	96	3.94e-15	4.36e-13	Down
429	ILMN_2400030	PTPN2	-0.950763	6	4.06e-15	4.48e-13	Up
430	ILMN_1730620	ARRB1	-0.814656	96	4.22e-15	4.64e-13	Down
431	ILMN_2041355	TCP10	-0.804322	96	4.77e-15	5.24e-13	Down
432	ILMN_2261627	CTLA4	1.25352	96	4.89e-15	5.36e-13	Up
433	ILMN_1768505	IL13RA1	-1.87767	35.5792	4.95e-15	5.41e-13	Down
434	ILMN_2142554	NENF	-0.766053	96	5.08e-15	5.54e-13	Down
435	ILMN_2405602	OSBPL1A	-1.35242	96	5.09e-15	5.54e-13	Down
436	ILMN_1803739	RPGRIP1	-1.57873	50.9098	5.27e-15	5.72e-13	Down
437	ILMN_1798620	PQLC1	-0.72131	36.8417	5.43e-15	5.88e-13	Down
438	ILMN_3274271	LOC401537	0.530575	36.8417	5.48e-15	5.92e-13	Up
439	ILMN_1696360	CTSB	-3.08941	96	5.91e-15	6.38e-13	Down
440	ILMN_2197030	ZFYVE21	-0.688027	23.3146	6.28e-15	6.76e-13	Down
441	ILMN_1813338	LAG3	2.18389	96	6.49e-15	6.97e-13	Up
442	ILMN_1787370	C2ORF56	-0.95677	96	6.58e-15	7.05e-13	Down
443	ILMN_1802089	SYMPK	-0.926355	96	7.4e-15	7.9e-13	Down
444	ILMN_2368718	CENPM	0.96437	96	7.9e-15	8.4e-13	Up
445	ILMN_2096372	ALDH1A1	-3.27474	96	7.9e-15	8.4e-13	Down
446	ILMN_1812070	ABCB1	0.996425	96	7.95e-15	8.44e-13	Up
447	ILMN_2342638	ASGR2	-1.38302	96	8.42e-15	8.92e-13	Down
448	ILMN_1697733	CST6	-1.83945	89.6874	8.77e-15	9.26e-13	Down
449	ILMN_1659437	TXNDC17	-1.06277	96	9.1e-15	9.59e-13	Down
450	ILMN_2359789	RAC1	-0.951806	96	9.16e-15	9.63e-13	Down
451	ILMN_2352190	CLIP2	-0.675438	96	9.42e-15	9.88e-13	Down
452	ILMN_3198918	LOC340274	-0.950269	96	9.6e-15	1e-12	Down
453	ILMN_1659240	MTMR14	-0.927755	96	9.6e-15	1e-12	Down
454	ILMN_1680937	HIST1H2BC	-1.33565	40.2685	9.7e-15	1.01e-12	Down
455	ILMN_1791057	IFNAR2	-0.978962	49.2866	9.99e-15	1.04e-12	Down
456	ILMN_1718982	BEST1	-1.24391	73.4549	1.02e-14	1.06e-12	Down
457	ILMN_1779234	CXCL6	1.19999	24.3968	1.03e-14	1.07e-12	Up
458	ILMN_1798885	SLC35A2	-0.883269	96	1.07e-14	1.1e-12	Down
459	ILMN_1753347	DEFA4	-1.14391	45.8597	1.14e-14	1.18e-12	Down
460	ILMN_1699931	HCST	-0.809038	55.0581	1.2e-14	1.23e-12	Down
461	ILMN_2326713	CD151	-1.41609	96	1.22e-14	1.25e-12	Down
462	ILMN_1653432	HNRPDL	1.13597	96	1.53e-14	1.57e-12	Up
463	ILMN_1763144	NEU1	-1.2413	96	1.56e-14	1.59e-12	Down
464	ILMN_1740572	TCN2	-2.25299	96	1.62e-14	1.65e-12	Down
465	ILMN_1677085	RGS19	-0.959434	47.6633	1.81e-14	1.85e-12	Down
466	ILMN_1716080	CBL	-0.672186	6	1.85e-14	1.87e-12	Down
467	ILMN_3233930	LOC390557	-0.850277	96	1.87e-14	1.89e-12	Down
468	ILMN_1787345	FKBP11	1.14132	96	1.87e-14	1.89e-12	Up
469	ILMN_1668312	SLC2A9	-1.71955	96	1.95e-14	1.97e-12	Down
470	ILMN_1762899	EGR1	1.54768	6	1.99e-14	2.01e-12	Up
471	ILMN_1728698	GDE1	-0.953232	37.3828	2.07e-14	2.08e-12	Down
472	ILMN_1670353	RAD51AP1	-0.922539	70.9299	2.49e-14	2.49e-12	Down
473	ILMN_2148668	RCBTB2	-1.77807	6	2.59e-14	2.59e-12	Down
474	ILMN_1747622	CD33	-2.66499	96	2.6e-14	2.59e-12	Down
475	ILMN_1699208	NAP1L1	0.833767	72.5531	2.81e-14	2.8e-12	Up
476	ILMN_1811104	KTELC1	0.5744	96	2.9e-14	2.88e-12	Up
477	ILMN_1672547	MYO9B	-1.03839	96	2.95e-14	2.92e-12	Down
478	ILMN_2170515	METTL11A	0.57556	6	3.41e-14	3.37e-12	Up
479	ILMN_2091347	IDH1	-3.46529	96	3.5e-14	3.46e-12	Down
480	ILMN_1811702	GRN	-3.12235	96	3.54e-14	3.49e-12	Down
481	ILMN_1656837	RBP1	-2.12553	96	3.85e-14	3.79e-12	Down
482	ILMN_1672417	PTPRCAP	1.03477	96	4.09e-14	4.01e-12	Up
483	ILMN_3245869	LOC440957	-1.91072	96	4.16e-14	4.06e-12	Down
484	ILMN_1795236	SIGLEC9	-1.48599	96	4.16e-14	4.06e-12	Down
485	ILMN_2101832	LAPTM4B	0.892184	54.517	4.17e-14	4.06e-12	Up
486	ILMN_2078599	ACP5	-4.15564	96	4.25e-14	4.14e-12	Down
487	ILMN_1664644	ATG16L2	-0.789742	78.6854	4.36e-14	4.24e-12	Down
488	ILMN_2355042	CLUAP1	0.913015	96	4.63e-14	4.49e-12	Up
489	ILMN_1673111	TSEN34	-0.948168	24.5772	4.69e-14	4.54e-12	Down
490	ILMN_1659952	MTMR2	0.629684	35.5792	4.92e-14	4.76e-12	Up
491	ILMN_1685005	TNFRSF1A	-1.10078	45.1383	5.11e-14	4.93e-12	Down
492	ILMN_1761147	GABPB2	0.802201	6	5.15e-14	4.95e-12	Up
493	ILMN_1731745	NINJ2	-1.64661	96	5.79e-14	5.56e-12	Down
494	ILMN_1671260	GPR177	-0.720995	96	5.82e-14	5.58e-12	Down
495	ILMN_2254635	ITGAX	-2.03085	96	5.91e-14	5.65e-12	Down
496	ILMN_2381899	OPTN	1.26293	96	6.02e-14	5.74e-12	Up
497	ILMN_1683827	VPS24	-0.679676	41.5311	6.25e-14	5.96e-12	Down
498	ILMN_2242463	CTSC	-2.09271	96	7.01e-14	6.66e-12	Down
499	ILMN_1709484	BLM	0.954654	50.7295	7.15e-14	6.78e-12	Up
500	ILMN_2399919	MLXIPL	-1.46051	62.4529	7.32e-14	6.93e-12	Down
501	ILMN_1687301	VCAN	-2.60916	37.7435	7.43e-14	7.01e-12	Down
502	ILMN_1778599	SP140	0.755061	96	7.77e-14	7.33e-12	Up
503	ILMN_1693207	KIR2DL4	0.754374	34.6774	7.81e-14	7.34e-12	Up
504	ILMN_1725387	TMEM200A	0.60659	74.1764	8e-14	7.51e-12	Up
505	ILMN_1670715	EYA2	0.408242	96	8.13e-14	7.62e-12	Up
506	ILMN_2355559	PSAP	-3.01691	96	8.63e-14	8.07e-12	Down
507	ILMN_3308265	MIR302C	1.5221	23.6754	9.2e-14	8.59e-12	Up
508	ILMN_1796349	SMPDL3A	-1.90333	96	9.27e-14	8.63e-12	Down
509	ILMN_1800638	CUGBP2	-0.871753	25.479	9.63e-14	8.95e-12	Down
510	ILMN_2182704	BIRC2	0.734776	24.9379	1.03e-13	9.57e-12	Up
511	ILMN_1753472	SUMF1	-1.12136	96	1.12e-13	1.03e-11	Down
512	ILMN_1772981	EPN1	-1.14173	96	1.12e-13	1.03e-11	Down
513	ILMN_1703593	BAIAP2L1	0.987119	84.6373	1.21e-13	1.11e-11	Up
514	ILMN_1692511	TMEM106C	0.694844	96	1.21e-13	1.11e-11	Up
515	ILMN_1702775	LRP5	-1.993	96	1.25e-13	1.15e-11	Down
516	ILMN_1788283	COTL1	-0.972817	96	1.29e-13	1.18e-11	Down
517	ILMN_2316386	GPBAR1	-1.24783	37.9238	1.36e-13	1.24e-11	Down
518	ILMN_1674034	H2AFY	-1.60398	96	1.37e-13	1.25e-11	Down
519	ILMN_1692938	PSAT1	1.70398	96	1.47e-13	1.34e-11	Up
520	ILMN_1782050	CEBPD	-1.58581	96	1.57e-13	1.43e-11	Down
521	ILMN_1767343	NTN5	-0.55931	6	1.6e-13	1.45e-11	Down
522	ILMN_1735461	DDX21	0.836466	23.1343	1.65e-13	1.49e-11	Up
523	ILMN_1693227	ZC3H7A	0.652533	96	1.68e-13	1.52e-11	Up
524	ILMN_1671482	GALM	-2.78163	96	1.72e-13	1.55e-11	Down
525	ILMN_1809639	TMEM26	-2.31519	96	1.77e-13	1.59e-11	Down
526	ILMN_1765801	GAA	-1.49318	96	2.04e-13	1.83e-11	Down
527	ILMN_2350823	KCNIP3	0.934859	96	2.07e-13	1.86e-11	Up
528	ILMN_1710209	MFSD6	0.574672	81.9319	2.1e-13	1.88e-11	Up
529	ILMN_1691860	SPRY1	0.74339	51.8116	2.13e-13	1.91e-11	Up
530	ILMN_1682738	SMAD3	0.810383	96	2.28e-13	2.03e-11	Up
531	ILMN_2335704	NCF4	-1.73554	96	2.67e-13	2.38e-11	Down
532	ILMN_1738347	RNPEP	-1.55385	96	2.94e-13	2.62e-11	Down
533	ILMN_1698732	PALLD	-2.74126	96	3.04e-13	2.7e-11	Down
534	ILMN_2128428	DAB2	-1.39492	96	3.19e-13	2.82e-11	Down
535	ILMN_2222984	RDH14	0.508553	38.1042	3.23e-13	2.85e-11	Up
536	ILMN_2406043	VPS24	-0.761812	38.6453	3.27e-13	2.89e-11	Down
537	ILMN_1782560	CD86	-1.93817	96	3.32e-13	2.93e-11	Down
538	ILMN_1735155	GLB1	-1.66227	96	3.48e-13	3.06e-11	Down
539	ILMN_1660549	GPR177	-0.993557	96	3.99e-13	3.5e-11	Down
540	ILMN_1724666	INADL	1.10049	96	4.02e-13	3.52e-11	Up
541	ILMN_1815673	DKK3	1.17359	46.2204	4.1e-13	3.58e-11	Up
542	ILMN_2129505	CYBASC3	-2.57663	96	4.13e-13	3.61e-11	Down
543	ILMN_2165289	DEFA3	-2.67568	70.0281	4.3e-13	3.75e-11	Down
544	ILMN_1661800	LOC651731	-0.35913	6	4.44e-13	3.86e-11	Down
545	ILMN_1730628	RNASE2	-1.19759	58.485	4.54e-13	3.94e-11	Down
546	ILMN_1681721	OASL	-0.681538	96	4.56e-13	3.95e-11	Down
547	ILMN_1796417	ASNS	1.14721	96	4.56e-13	3.95e-11	Up
548	ILMN_1676665	CUEDC1	-2.01985	96	4.6e-13	3.97e-11	Down
549	ILMN_2090786	GCSH	-0.430235	49.1062	4.74e-13	4.08e-11	Down
550	ILMN_1763322	CCR3	-2.01977	36.3006	4.9e-13	4.22e-11	Down
551	ILMN_1746171	H2AFY	-1.53498	96	4.97e-13	4.27e-11	Down
552	ILMN_1733998	DHRS9	-3.02761	53.7956	5.19e-13	4.45e-11	Down
553	ILMN_1657810	PPM1M	-0.8195	60.1082	5.36e-13	4.59e-11	Down
554	ILMN_1690586	HNRPA1P4	0.766358	96	5.42e-13	4.63e-11	Up
555	ILMN_1717674	PEPD	-1.76624	96	5.51e-13	4.7e-11	Down
556	ILMN_2082209	C20ORF100	0.929579	96	5.61e-13	4.78e-11	Up
557	ILMN_1788547	GCLM	1.19847	28.004	5.7e-13	4.84e-11	Up
558	ILMN_2189406	C15ORF38	-1.14338	96	5.79e-13	4.91e-11	Down
559	ILMN_1668605	NAAA	-0.74749	57.2224	5.88e-13	4.98e-11	Down
560	ILMN_3266745	LOC100130795	0.404077	24.3968	6.29e-13	5.31e-11	Up
561	ILMN_2384181	DHRS9	-1.55703	45.6794	6.36e-13	5.36e-11	Down
562	ILMN_1693233	KIAA0513	-0.814674	96	6.69e-13	5.64e-11	Down
563	ILMN_1717326	SLC29A3	-1.46921	96	6.73e-13	5.66e-11	Down
564	ILMN_1711617	GMFG	-0.568936	33.2345	7.04e-13	5.9e-11	Down
565	ILMN_1763793	PPM1L	-0.940206	96	7.04e-13	5.9e-11	Down
566	ILMN_2193315	C14ORF143	-0.815497	84.998	7.21e-13	6.03e-11	Down
567	ILMN_1778087	ANXA8	0.56669	73.6353	7.25e-13	6.05e-11	Up
568	ILMN_1672124	C4ORF18	-1.4066	96	7.64e-13	6.36e-11	Down
569	ILMN_2226324	BRP44L	-0.538937	26.9218	7.75e-13	6.45e-11	Down
570	ILMN_1767360	IL10RB	-1.05749	48.7455	7.84e-13	6.51e-11	Down
571	ILMN_1728662	ALDH3B1	-2.72475	96	7.96e-13	6.6e-11	Down
572	ILMN_1693650	FES	-2.33965	96	8.48e-13	7.02e-11	Down
573	ILMN_1712754	NFKBIB	0.692131	6	8.6e-13	7.11e-11	Up
574	ILMN_1755649	SLC16A5	-1.24988	71.6513	8.74e-13	7.21e-11	Down
575	ILMN_2112256	TNFRSF4	2.06974	47.1222	8.99e-13	7.4e-11	Up
576	ILMN_1768719	RDH11	-0.470967	96	9.25e-13	7.6e-11	Down
577	ILMN_1661595	C1ORF53	-1.00058	96	1.03e-12	8.43e-11	Down
578	ILMN_1791211	DOK2	-1.30439	37.022	1.03e-12	8.44e-11	Down
579	ILMN_1812688	C2ORF18	-1.13599	83.1944	1.03e-12	8.44e-11	Down
580	ILMN_1795227	DNCL1	-0.831427	96	1.16e-12	9.5e-11	Down
581	ILMN_1659937	ZBTB24	0.713751	96	1.17e-12	9.5e-11	Up
582	ILMN_1696432	IDH1	-1.53359	96	1.23e-12	9.98e-11	Down
583	ILMN_3250257	ACVRL1	-2.93003	96	1.23e-12	1e-10	Down
584	ILMN_1683456	CCL7	3.10825	57.5832	1.28e-12	1.04e-10	Up
585	ILMN_1853876	HS.567759	0.842236	44.4168	1.38e-12	1.11e-10	Up
586	ILMN_1708991	CCNY	-0.679017	6	1.38e-12	1.11e-10	Down
587	ILMN_1803712	LOC653057	-0.453825	35.0381	1.49e-12	1.2e-10	Down
588	ILMN_1758963	NADK	-0.726777	55.5992	1.49e-12	1.2e-10	Down
589	ILMN_1662432	OPA3	-1.09847	96	1.5e-12	1.2e-10	Down
590	ILMN_1695246	KLHDC8B	-2.94409	96	1.53e-12	1.22e-10	Down
591	ILMN_1772677	CNOT4	0.444062	47.8437	1.53e-12	1.22e-10	Up
592	ILMN_2142117	LYPLAL1	-0.57701	18.2645	1.53e-12	1.22e-10	Down
593	ILMN_1719205	FBL	0.507239	96	1.65e-12	1.32e-10	Up
594	ILMN_3221032	LOC728611	0.511372	6	1.65e-12	1.32e-10	Up
595	ILMN_2178226	KRT86	1.08209	21.3307	1.69e-12	1.34e-10	Up
596	ILMN_2396444	CD14	-5.07679	96	1.75e-12	1.39e-10	Down
597	ILMN_2312340	LILRB2	-3.7244	96	1.77e-12	1.4e-10	Down
598	ILMN_3309839	MIR1275	1.54897	25.8397	1.88e-12	1.49e-10	Up
599	ILMN_3287422	LOC650515	-0.452191	6	1.94e-12	1.53e-10	Down
600	ILMN_2337974	PKIA	0.866389	96	1.94e-12	1.53e-10	Up
601	ILMN_2365595	GMPR2	-0.62018	96	2e-12	1.58e-10	Down
602	ILMN_3307791	FAM69A	0.760345	96	2.01e-12	1.58e-10	Up
603	ILMN_1660027	FCGR2B	-1.10442	96	2.08e-12	1.63e-10	Down
604	ILMN_2217513	GLB1L	-1.17113	96	2.43e-12	1.9e-10	Down
605	ILMN_2192072	MMP7	2.14597	51.6313	2.67e-12	2.09e-10	Up
606	ILMN_1719344	LOC730820	-0.696659	45.499	2.69e-12	2.1e-10	Down
607	ILMN_1695414	ASF1B	-0.947674	26.02	2.74e-12	2.14e-10	Down
608	ILMN_1699160	ITK	1.01214	61.01	2.77e-12	2.15e-10	Up
609	ILMN_1738816	FOXO1	0.892273	85.1784	2.92e-12	2.27e-10	Up
610	ILMN_2360784	RRBP1	-1.3169	96	2.95e-12	2.29e-10	Down
611	ILMN_1710734	GZMK	1.31455	96	3.08e-12	2.39e-10	Up
612	ILMN_1722781	EGR3	2.02552	6	3.1e-12	2.4e-10	Up
613	ILMN_1672295	ZC3H12A	1.9462	23.3146	3.12e-12	2.41e-10	Up
614	ILMN_2331087	MS4A7	-1.39555	35.0381	3.16e-12	2.44e-10	Down
615	ILMN_1670926	CHST15	-2.60387	96	3.18e-12	2.45e-10	Down
616	ILMN_3241861	TGIF2LY	-0.458383	47.8437	3.24e-12	2.49e-10	Down
617	ILMN_1796762	CCDC102A	0.842724	96	3.4e-12	2.61e-10	Up
618	ILMN_1722738	ROGDI	-0.454065	75.7996	3.44e-12	2.63e-10	Down
619	ILMN_1679800	BRIX1	0.679307	50.1884	3.82e-12	2.92e-10	Up
620	ILMN_1788416	FAM108C1	1.33604	31.4309	3.86e-12	2.95e-10	Up
621	ILMN_1704554	LOC648470	0.964391	96	3.96e-12	3.01e-10	Up
622	ILMN_1735180	NCSTN	-0.911083	96	3.96e-12	3.01e-10	Down
623	ILMN_1657977	MSRB2	-1.44609	96	4.11e-12	3.12e-10	Down
624	ILMN_1711838	SLC25A24	1.71091	25.479	4.17e-12	3.16e-10	Up
625	ILMN_1666269	CTSZ	-3.37477	96	4.43e-12	3.35e-10	Down
626	ILMN_1720373	SLC7A5	2.08172	38.4649	4.45e-12	3.37e-10	Up
627	ILMN_1711994	TCIRG1	-1.10789	96	4.56e-12	3.44e-10	Down
628	ILMN_1685403	MMP7	1.42329	38.2846	4.81e-12	3.63e-10	Up
629	ILMN_1834488	HS.576822	-0.46687	6	5.24e-12	3.94e-10	Down
630	ILMN_2374449	SPP1	2.57354	17.002	5.24e-12	3.94e-10	Up
631	ILMN_1890614	HS.193406	-1.22377	34.3166	5.28e-12	3.96e-10	Down
632	ILMN_1748827	LOC388564	1.04274	96	5.34e-12	4e-10	Up
633	ILMN_1677038	FLJ21986	-1.47479	96	5.39e-12	4.03e-10	Down
634	ILMN_1739985	TAGAP	2.06269	6	5.48e-12	4.09e-10	Up
635	ILMN_1757467	H1F0	-1.4493	96	5.77e-12	4.3e-10	Down
636	ILMN_1789387	KCNE3	-0.797992	50.5491	5.89e-12	4.38e-10	Down
637	ILMN_1716766	CEBPG	0.735001	96	6.21e-12	4.61e-10	Up
638	ILMN_1798947	FLJ11795	-0.824048	6	6.44e-12	4.78e-10	Down
639	ILMN_1672571	TFIP11	-1.64522	96	6.52e-12	4.83e-10	Down
640	ILMN_1717207	MMP25	-1.58652	37.3828	6.71e-12	4.96e-10	Down
641	ILMN_2376204	LTB	1.39834	96	6.73e-12	4.97e-10	Up
642	ILMN_2096719	GRK5	1.12534	96	6.82e-12	5.03e-10	Up
643	ILMN_3232894	CNRIP1	-1.35391	96	7e-12	5.15e-10	Down
644	ILMN_1751607	FOSB	1.35437	6	7.26e-12	5.33e-10	Up
645	ILMN_2323933	LAIR2	0.950772	33.4148	7.39e-12	5.42e-10	Up
646	ILMN_1735827	NISCH	-1.80283	87.8838	7.55e-12	5.53e-10	Down
647	ILMN_1664379	LOC642505	0.145191	32.8737	7.64e-12	5.59e-10	Up
648	ILMN_1659936	PPP1R15A	1.91239	24.0361	8.29e-12	6.05e-10	Up
649	ILMN_1724718	NCK2	0.889606	96	8.4e-12	6.12e-10	Up
650	ILMN_2230902	CTNNA1	-1.64371	96	8.42e-12	6.13e-10	Down
651	ILMN_1664525	P2RY13	-1.65974	42.2525	8.58e-12	6.23e-10	Down
652	ILMN_2173291	CYP4B1	1.50904	25.2986	8.66e-12	6.28e-10	Up
653	ILMN_1723912	IFI44L	1.71148	96	8.71e-12	6.32e-10	Up
654	ILMN_1812981	PXT1	0.358208	28.5451	8.88e-12	6.42e-10	Up
655	ILMN_1694980	NAGLU	-1.49484	96	9.03e-12	6.52e-10	Down
656	ILMN_1674983	LOC387841	0.749331	96	9.3e-12	6.71e-10	Up
657	ILMN_2283388	C20ORF24	-0.937365	50.008	9.32e-12	6.71e-10	Down
658	ILMN_1769546	RIN2	-2.53103	96	9.59e-12	6.89e-10	Down
659	ILMN_1716678	NPC2	-3.02676	96	9.85e-12	7.07e-10	Down
660	ILMN_2105573	CCL3L3	3.63911	34.3166	1.02e-11	7.29e-10	Up
661	ILMN_2109197	EPB41L3	-2.74751	96	1.09e-11	7.78e-10	Down
662	ILMN_3304022	LOC729102	0.748396	96	1.1e-11	7.85e-10	Up
663	ILMN_2290118	MEGF9	-1.48879	30.8898	1.14e-11	8.16e-10	Down
664	ILMN_1752451	CTSH	-1.49669	96	1.16e-11	8.29e-10	Down
665	ILMN_3309514	MIR574	0.997514	24.5772	1.17e-11	8.31e-10	Up
666	ILMN_1659462	DUSP23	-1.31114	96	1.18e-11	8.36e-10	Down
667	ILMN_3202396	LOC390735	0.819558	96	1.27e-11	8.99e-10	Up
668	ILMN_2052163	YIPF1	-0.383697	6	1.31e-11	9.3e-10	Down
669	ILMN_1719661	SEPX1	-1.666	96	1.33e-11	9.4e-10	Down
670	ILMN_1705984	HNMT	-1.08854	96	1.4e-11	9.9e-10	Down
671	ILMN_1797021	TMEM86A	-0.816695	96	1.41e-11	9.93e-10	Down
672	ILMN_1677228	TMLHE	-0.744287	6	1.44e-11	1.01e-09	Down
673	ILMN_1673795	HSD17B4	-1.69845	96	1.45e-11	1.02e-09	Down
674	ILMN_1746704	TRIM8	-0.423587	6	1.46e-11	1.02e-09	Down
675	ILMN_1655206	ZBTB34	-0.77514	40.4489	1.48e-11	1.04e-09	Down
676	ILMN_1714592	CDA	-1.56187	41.1703	1.5e-11	1.05e-09	Down
677	ILMN_1752355	MPEG1	-0.660638	96	1.51e-11	1.05e-09	Down
678	ILMN_1790881	HNMT	-2.26612	96	1.51e-11	1.05e-09	Down
679	ILMN_1727043	GLT25D1	-1.73075	96	1.52e-11	1.06e-09	Down
680	ILMN_1778632	LOC652204	0.569503	6	1.53e-11	1.07e-09	Down
681	ILMN_2310621	ATP5J2	-0.586575	96	1.53e-11	1.07e-09	Down
682	ILMN_3287309	LOC390578	0.830199	82.4729	1.54e-11	1.07e-09	Up
683	ILMN_1779401	CHP	-0.918697	96	1.54e-11	1.07e-09	Down
684	ILMN_3238435	SNORA12	-1.60091	29.2665	1.63e-11	1.13e-09	Down
685	ILMN_2170813	LAMP3	0.825633	76.8818	1.72e-11	1.19e-09	Up
686	ILMN_1659761	SNX29	-0.48572	96	1.72e-11	1.19e-09	Down
687	ILMN_1676946	AP3M2	1.00753	36.3006	1.76e-11	1.21e-09	Up
688	ILMN_2102721	DEFA1B	-1.80606	62.0922	1.76e-11	1.21e-09	Down
689	ILMN_3202024	LOC392437	-2.57302	96	1.78e-11	1.22e-09	Down
690	ILMN_1663575	MGC87042	0.704038	55.4188	1.78e-11	1.22e-09	Up
691	ILMN_1668535	JOSD1	0.691775	6	1.8e-11	1.24e-09	Up
692	ILMN_1758529	P2RX1	-0.775373	32.6934	1.81e-11	1.24e-09	Down
693	ILMN_1719286	CTSA	-2.08964	96	1.82e-11	1.25e-09	Down
694	ILMN_1735495	TBC1D8	-0.734456	51.8116	1.88e-11	1.28e-09	Down
695	ILMN_1745021	SLC30A1	-1.11213	96	1.94e-11	1.32e-09	Down
696	ILMN_1742521	GRB2	-0.802907	96	1.98e-11	1.34e-09	Down
697	ILMN_3251672	DSG2	1.13151	96	2.05e-11	1.39e-09	Up
698	ILMN_2395974	PRDX3	-0.916886	96	2.05e-11	1.39e-09	Down
699	ILMN_1803510	LOC650803	0.602759	96	2.12e-11	1.43e-09	Up
700	ILMN_1701911	C5ORF20	-1.26668	96	2.13e-11	1.44e-09	Down
701	ILMN_3235964	HSPA7	-0.797384	24.7575	2.17e-11	1.46e-09	Down
702	ILMN_3206343	LOC644914	-0.980461	38.4649	2.21e-11	1.49e-09	Down
703	ILMN_1752935	TMEM30B	0.45629	61.01	2.23e-11	1.5e-09	Up
704	ILMN_3272424	LOC100128836	0.669491	96	2.23e-11	1.5e-09	Up
705	ILMN_1701875	ZYX	-0.993475	39.5471	2.27e-11	1.52e-09	Down
706	ILMN_1794165	PGD	-2.24513	96	2.35e-11	1.57e-09	Down
707	ILMN_3240993	LOC100133655	-0.505651	6	2.39e-11	1.6e-09	Down
708	ILMN_1738674	TRPV5	0.445348	49.1062	2.42e-11	1.61e-09	Up
709	ILMN_1712918	NQO2	-1.53118	96	2.43e-11	1.62e-09	Down
710	ILMN_2228035	HS3ST1	-1.41611	96	2.46e-11	1.64e-09	Down
711	ILMN_1742025	OLFM1	-2.62959	96	2.61e-11	1.74e-09	Down
712	ILMN_1764861	ISOC1	0.584071	50.7295	2.63e-11	1.75e-09	Up
713	ILMN_1660462	MCOLN2	0.991123	37.7435	2.68e-11	1.78e-09	Up
714	ILMN_2179397	TATDN1	-0.696842	6	2.71e-11	1.8e-09	Up
715	ILMN_1744517	GNS	-2.16821	96	2.77e-11	1.83e-09	Down
716	ILMN_1771688	RAB7B	-2.89636	96	2.82e-11	1.87e-09	Down
717	ILMN_1734288	DUSP18	-0.550341	6	2.85e-11	1.88e-09	Down
718	ILMN_1783996	DEM1	-2.19529	96	3.02e-11	1.99e-09	Down
719	ILMN_1733937	MMD	-1.24839	96	3.05e-11	2.01e-09	Down
720	ILMN_1692219	RAB11FIP1	-1.24416	35.5792	3.06e-11	2.01e-09	Down
721	ILMN_1671281	RNASEL	-0.592409	96	3.14e-11	2.06e-09	Down
722	ILMN_1661346	LOC648210	1.15729	96	3.21e-11	2.1e-09	Up
723	ILMN_1819608	HS.568928	-0.590968	96	3.46e-11	2.27e-09	Down
724	ILMN_1656386	SEC24D	-0.419968	6	3.49e-11	2.28e-09	Down
725	ILMN_2110908	MYC	0.956958	96	3.52e-11	2.3e-09	Up
726	ILMN_2341254	STARD13	-1.45042	96	3.52e-11	2.3e-09	Down
727	ILMN_1750158	ACOX1	-0.690231	96	3.55e-11	2.31e-09	Down
728	ILMN_1702396	PACSIN2	-0.82767	71.1102	3.64e-11	2.36e-09	Down
729	ILMN_2127477	G6PC3	-1.04474	96	3.72e-11	2.42e-09	Down
730	ILMN_1679640	FXR1	0.452045	96	3.95e-11	2.56e-09	Up
731	ILMN_1653466	HES4	1.22858	6	3.98e-11	2.58e-09	Up
732	ILMN_1744914	FUCA2	-1.18837	96	4e-11	2.58e-09	Down
733	ILMN_3248910	MIR155HG	1.73128	40.2685	4.03e-11	2.6e-09	Up
734	ILMN_2310896	NLRP3	-1.67403	96	4.05e-11	2.61e-09	Down
735	ILMN_1659513	LOC643953	0.37342	22.5932	4.13e-11	2.66e-09	Up
736	ILMN_1913510	HS.210390	0.316996	6	4.34e-11	2.79e-09	Up
737	ILMN_1773389	PLTP	-2.47753	96	4.35e-11	2.8e-09	Down
738	ILMN_1653794	C6ORF160	0.794253	96	4.39e-11	2.82e-09	Up
739	ILMN_1775257	PROK2	1.78122	6	4.44e-11	2.84e-09	Down
740	ILMN_2087692	CYBRD1	-1.87214	96	4.7e-11	3.01e-09	Down
741	ILMN_1666976	PLD3	-1.85081	96	4.73e-11	3.02e-09	Down
742	ILMN_2185845	BRSK1	-3.78554	96	4.74e-11	3.02e-09	Down
743	ILMN_1756352	MAPBPIP	-1.20953	96	4.77e-11	3.04e-09	Down
744	ILMN_1678934	POLR1E	-0.866756	6	4.8e-11	3.06e-09	Up
745	ILMN_1803846	EIF1	0.651602	23.495	5e-11	3.18e-09	Up
746	ILMN_2087656	SLCO2B1	-3.62424	96	5.17e-11	3.28e-09	Down
747	ILMN_1714401	SNX27	-0.904168	96	5.18e-11	3.28e-09	Down
748	ILMN_3289090	LOC728059	0.463276	6	5.44e-11	3.44e-09	Down
749	ILMN_1703487	LMO4	-0.831042	22.4128	5.45e-11	3.45e-09	Down
750	ILMN_1738675	PTPN6	-0.84235	96	5.48e-11	3.46e-09	Down
751	ILMN_1722218	MBOAT7	-1.11409	46.2204	5.56e-11	3.5e-09	Down
752	ILMN_1694731	CLCN7	-1.80136	96	5.59e-11	3.52e-09	Down
753	ILMN_1758673	SLC44A1	-2.36291	96	5.64e-11	3.55e-09	Down
754	ILMN_1728799	FBP1	-2.35453	96	5.67e-11	3.56e-09	Down
755	ILMN_1677402	LOC387763	1.0949	40.8096	5.68e-11	3.56e-09	Up
756	ILMN_1751789	HNMT	-3.46582	96	5.8e-11	3.63e-09	Down
757	ILMN_1907834	HS.572444	-0.654558	26.02	5.85e-11	3.66e-09	Down
758	ILMN_1802100	ADAM28	-1.28382	96	5.86e-11	3.66e-09	Down
759	ILMN_2391976	SLC45A4	-0.982114	96	5.87e-11	3.66e-09	Down
760	ILMN_1743933	TSHZ3	-0.623698	48.024	6.46e-11	4.02e-09	Down
761	ILMN_1783956	ATP8B4	-1.84628	96	6.69e-11	4.16e-09	Down
762	ILMN_1687213	C8ORF13	0.90527	96	6.84e-11	4.25e-09	Up
763	ILMN_1800993	CLUAP1	0.859735	96	7e-11	4.34e-09	Up
764	ILMN_1726030	GPX7	0.705175	96	7.03e-11	4.36e-09	Up
765	ILMN_1726603	ATP5I	-0.538495	96	7.43e-11	4.6e-09	Down
766	ILMN_1660021	M6PRBP1	-0.956894	96	7.65e-11	4.72e-09	Down
767	ILMN_1677591	CCL4L2	2.94383	25.1182	7.78e-11	4.8e-09	Up
768	ILMN_1678579	CPT2	-0.909725	96	7.94e-11	4.89e-09	Down
769	ILMN_1651346	TICAM2	-1.21371	6	8.18e-11	5.03e-09	Down
770	ILMN_3229033	LOC732360	-0.707266	6	8.21e-11	5.04e-09	Down
771	ILMN_2158713	IL1F9	1.48882	33.7756	8.21e-11	5.04e-09	Up
772	ILMN_2150851	SERPINB2	2.09127	6	8.3e-11	5.09e-09	Up
773	ILMN_1674563	CCL4	3.05762	26.5611	8.76e-11	5.36e-09	Up
774	ILMN_1684726	C2ORF27A	0.485969	74.5371	9.04e-11	5.53e-09	Up
775	ILMN_1702383	CNGB1	0.822961	96	9.28e-11	5.67e-09	Up
776	ILMN_1763487	CTLA4	1.82684	96	9.33e-11	5.69e-09	Up
777	ILMN_1803483	KIAA2013	-0.638355	26.3808	9.42e-11	5.74e-09	Down
778	ILMN_1796180	CRY2	0.538589	52.1723	9.44e-11	5.74e-09	Up
779	ILMN_1791890	SPON1	0.48364	62.4529	9.56e-11	5.81e-09	Up
780	ILMN_2078592	C6ORF105	1.17287	48.2044	1e-10	6.09e-09	Up
781	ILMN_2106107	FAM127C	0.364883	75.4389	1.01e-10	6.12e-09	Up
782	ILMN_1815134	PI4K2B	0.63997	96	1.02e-10	6.15e-09	Up
783	ILMN_1716547	NAGK	-2.03567	96	1.08e-10	6.5e-09	Down
784	ILMN_1769383	GIMAP5	0.757929	96	1.12e-10	6.77e-09	Up
785	ILMN_2124471	SLC36A1	-1.59038	96	1.13e-10	6.81e-09	Down
786	ILMN_1707901	DHRS7B	-1.13239	96	1.15e-10	6.92e-09	Down
787	ILMN_2326953	LAT2	-1.02142	59.0261	1.17e-10	7.03e-09	Down
788	ILMN_1760954	DENR	0.473578	63.7154	1.18e-10	7.1e-09	Up
789	ILMN_1686664	MT2A	1.36836	62.2725	1.2e-10	7.2e-09	Up
790	ILMN_1761981	FAM96A	-1.08618	96	1.22e-10	7.3e-09	Down
791	ILMN_1760280	NXT1	0.856974	46.9419	1.25e-10	7.45e-09	Up
792	ILMN_1745116	ABHD12	-1.86089	96	1.26e-10	7.55e-09	Down
793	ILMN_1793474	INSIG1	0.93404	6	1.29e-10	7.72e-09	Up
794	ILMN_1808811	SBNO2	0.492951	69.1263	1.32e-10	7.85e-09	Up
795	ILMN_3238640	LOC100133812	-0.215006	46.7615	1.32e-10	7.86e-09	Down
796	ILMN_1720998	CA12	2.28843	44.7776	1.33e-10	7.92e-09	Up
797	ILMN_1694491	CCNG1	0.732258	96	1.34e-10	7.94e-09	Up
798	ILMN_1872759	HS.340072	0.534982	96	1.36e-10	8.04e-09	Up
799	ILMN_1782439	CNN3	1.12357	96	1.36e-10	8.06e-09	Up
800	ILMN_1687858	CALM2	-0.799924	46.5812	1.41e-10	8.31e-09	Down
801	ILMN_1742332	KCTD12	-1.42904	96	1.42e-10	8.39e-09	Down
802	ILMN_3229652	LOC728953	0.63897	96	1.44e-10	8.47e-09	Up
803	ILMN_1666891	LOC645434	0.626256	6	1.46e-10	8.59e-09	Up
804	ILMN_1712522	CEACAM6	-0.774668	74.8978	1.46e-10	8.61e-09	Down
805	ILMN_1756928	RTN1	-1.9576	41.1703	1.48e-10	8.7e-09	Down
806	ILMN_1809086	XRN1	1.13361	96	1.48e-10	8.7e-09	Up
807	ILMN_3241257	POLR3E	0.581361	49.4669	1.62e-10	9.48e-09	Up
808	ILMN_2056087	IGF1	-1.30594	96	1.63e-10	9.57e-09	Down
809	ILMN_3310618	MIR188	0.528859	6	1.66e-10	9.72e-09	Up
810	ILMN_2333774	TAGAP	2.03978	21.511	1.71e-10	1e-08	Up
811	ILMN_1798256	UPP1	1.37096	34.8577	1.79e-10	1.05e-08	Up
812	ILMN_1694966	ASGR2	-1.29082	96	1.83e-10	1.07e-08	Down
813	ILMN_2363065	RTN3	-0.73837	96	1.84e-10	1.07e-08	Down
814	ILMN_1676091	LOC388275	0.891256	96	1.9e-10	1.1e-08	Up
815	ILMN_2384140	KLRC1	0.507688	76.8818	1.91e-10	1.11e-08	Up
816	ILMN_1795835	LOC338758	1.81071	22.4128	1.92e-10	1.11e-08	Up
817	ILMN_1700268	QPRT	-1.5257	96	1.93e-10	1.12e-08	Down
818	ILMN_1734184	P76	-1.77521	96	1.94e-10	1.12e-08	Down
819	ILMN_1696099	ALDH4A1	0.489174	25.6593	1.95e-10	1.12e-08	Up
820	ILMN_2353642	ATP6V0B	-1.4393	96	1.98e-10	1.14e-08	Down
821	ILMN_1700306	OCIAD2	1.12175	71.2906	1.98e-10	1.14e-08	Up
822	ILMN_1743677	HNRNPU	0.668062	96	2e-10	1.15e-08	Up
823	ILMN_2089977	FKBP9L	-1.0575	96	2.01e-10	1.16e-08	Down
824	ILMN_1678729	SIL1	-1.42554	96	2.08e-10	1.19e-08	Down
825	ILMN_1910294	HS.576251	0.328026	26.02	2.09e-10	1.2e-08	Up
826	ILMN_2185884	DHRS4	-0.836722	96	2.15e-10	1.23e-08	Down
827	ILMN_1797684	PDCD2	0.600597	52.8938	2.24e-10	1.28e-08	Up
828	ILMN_1784608	CLEC2B	1.13889	96	2.31e-10	1.32e-08	Up
829	ILMN_1748625	TCEAL4	-1.30709	96	2.32e-10	1.33e-08	Down
830	ILMN_3213930	LOC441533	-0.637414	6	2.39e-10	1.36e-08	Up
831	ILMN_1778487	USP41	-0.409701	34.3166	2.44e-10	1.39e-08	Down
832	ILMN_2242900	IL1RL1	0.529964	19.3467	2.51e-10	1.43e-08	Up
833	ILMN_2410262	MTMR14	-0.5428	67.503	2.53e-10	1.44e-08	Down
834	ILMN_1695290	FERMT2	0.809018	59.0261	2.57e-10	1.46e-08	Up
835	ILMN_2395969	PRDX3	-0.776517	96	2.59e-10	1.47e-08	Down
836	ILMN_1654398	RGL1	-3.38814	96	2.61e-10	1.48e-08	Down
837	ILMN_1714602	CD86	-2.13353	96	2.84e-10	1.6e-08	Down
838	ILMN_1688041	TMEM53	-1.04898	96	2.87e-10	1.62e-08	Down
839	ILMN_1708672	ACAT2	0.696057	47.3026	3e-10	1.69e-08	Up
840	ILMN_2253732	ST8SIA4	-1.36909	34.1363	3.01e-10	1.69e-08	Down
841	ILMN_1681269	DYRK4	-0.675733	6	3.05e-10	1.72e-08	Down
842	ILMN_1873946	HS.573763	0.336506	6	3.08e-10	1.73e-08	Up
843	ILMN_1804562	SLC31A1	-1.10693	96	3.31e-10	1.86e-08	Down
844	ILMN_1908043	HS.580879	0.337695	53.6152	3.35e-10	1.88e-08	Up
845	ILMN_1804935	VNN3	-1.89057	49.2866	3.36e-10	1.88e-08	Down
846	ILMN_2383383	PIR	-1.22653	96	3.37e-10	1.88e-08	Down
847	ILMN_1771482	KIAA1324	-1.89407	26.02	3.37e-10	1.88e-08	Down
848	ILMN_1688373	LST1	-1.50445	66.7816	3.43e-10	1.91e-08	Down
849	ILMN_3241309	LOC376475	0.391625	6	3.43e-10	1.91e-08	Up
850	ILMN_2067656	CCND2	0.652595	86.4409	3.44e-10	1.91e-08	Up
851	ILMN_1718769	ITSN1	-1.06337	96	3.67e-10	2.04e-08	Down
852	ILMN_2041293	SQLE	0.64614	96	3.67e-10	2.04e-08	Up
853	ILMN_2061446	AADACL1	-1.06445	96	3.68e-10	2.04e-08	Down
854	ILMN_1651354	SPP1	2.66661	20.2485	3.68e-10	2.04e-08	Up
855	ILMN_1660341	LRPAP1	-2.24244	96	3.76e-10	2.08e-08	Down
856	ILMN_1892172	HS.147533	0.443621	19.8878	3.78e-10	2.09e-08	Up
857	ILMN_2283325	GPR177	-1.28611	96	3.79e-10	2.09e-08	Down
858	ILMN_1720282	NQO1	-2.39682	96	3.86e-10	2.13e-08	Down
859	ILMN_1756572	COQ2	-1.71162	96	3.97e-10	2.19e-08	Down
860	ILMN_1898124	HS.25892	0.734144	6	4.06e-10	2.23e-08	Up
861	ILMN_1704557	RPS6KB1	0.673227	96	4.08e-10	2.24e-08	Up
862	ILMN_1768751	MTA3	-0.388752	6	4.09e-10	2.24e-08	Up
863	ILMN_1704385	LOC347376	-1.02489	39.5471	4.17e-10	2.29e-08	Down
864	ILMN_1781290	RHOA	-0.776645	96	4.25e-10	2.33e-08	Down
865	ILMN_2273572	OSCP1	-0.707499	96	4.26e-10	2.33e-08	Down
866	ILMN_1683023	PDGFC	-1.24317	96	4.3e-10	2.35e-08	Down
867	ILMN_1741491	ZNHIT1	-0.542815	96	4.31e-10	2.35e-08	Down
868	ILMN_1779279	C14ORF32	0.702644	60.2886	4.34e-10	2.37e-08	Up
869	ILMN_2229649	KCTD12	-1.20846	96	4.39e-10	2.39e-08	Down
870	ILMN_1805902	ELA1	-1.32585	96	4.49e-10	2.44e-08	Down
871	ILMN_1704305	NIP7	0.50736	53.0741	4.51e-10	2.45e-08	Up
872	ILMN_1684210	NPAL3	0.629551	66.9619	4.56e-10	2.48e-08	Up
873	ILMN_2210729	STYXL1	-0.667854	46.4008	4.77e-10	2.59e-08	Down
874	ILMN_2409596	RAB11FIP1	-0.806739	33.9559	4.78e-10	2.59e-08	Down
875	ILMN_1689968	PLEKHO2	-1.05558	96	4.83e-10	2.61e-08	Down
876	ILMN_1749878	FAM124B	-1.34177	96	4.84e-10	2.61e-08	Down
877	ILMN_1697115	FLJ12355	-0.670626	91.1303	4.93e-10	2.66e-08	Down
878	ILMN_1814247	TCFL5	0.888465	30.8898	4.99e-10	2.69e-08	Up
879	ILMN_1676895	BTNL8	-0.848458	47.483	5.01e-10	2.7e-08	Down
880	ILMN_2390853	CTSH	-2.29118	96	5.1e-10	2.74e-08	Down
881	ILMN_1689274	NIPA1	0.62112	96	5.28e-10	2.84e-08	Up
882	ILMN_3226301	LOC729798	0.819521	96	5.35e-10	2.87e-08	Up
883	ILMN_1768958	RASGRP1	1.21245	96	5.64e-10	3.02e-08	Up
884	ILMN_1712707	ABHD8	-0.508258	18.0842	5.72e-10	3.06e-08	Down
885	ILMN_1783753	TXNDC12	-0.563244	96	5.83e-10	3.12e-08	Down
886	ILMN_1721391	ATP6V0B	-1.91598	96	5.87e-10	3.13e-08	Down
887	ILMN_1734707	CHST13	-1.72455	96	5.94e-10	3.17e-08	Down
888	ILMN_3256478	LOC100129034	-1.24485	96	6.03e-10	3.21e-08	Down
889	ILMN_1746846	TTLL4	-1.95343	96	6.24e-10	3.32e-08	Down
890	ILMN_1711573	CD96	0.811912	96	6.41e-10	3.41e-08	Up
891	ILMN_1811715	LOC388242	0.384912	96	6.48e-10	3.44e-08	Up
892	ILMN_1713384	LOC654096	0.639865	58.3046	6.49e-10	3.44e-08	Up
893	ILMN_2170157	VCY	0.485356	70.9299	6.6e-10	3.5e-08	Up
894	ILMN_1695851	PARVG	-0.920715	96	6.7e-10	3.54e-08	Down
895	ILMN_2226304	ANKRD50	-1.16215	96	6.7e-10	3.54e-08	Down
896	ILMN_1737426	PCMTD1	-0.641103	6	6.71e-10	3.54e-08	Up
897	ILMN_1714197	ACSS2	-1.07708	96	6.76e-10	3.56e-08	Down
898	ILMN_3282587	LOC644914	-0.864046	36.3006	6.79e-10	3.58e-08	Down
899	ILMN_1738491	SNX30	-0.619738	96	6.79e-10	3.58e-08	Down
900	ILMN_1787948	KCNIP4	0.615008	96	6.91e-10	3.63e-08	Down
901	ILMN_2401779	FAM102A	0.815956	96	7.1e-10	3.73e-08	Up
902	ILMN_1663142	CLEC12A	-2.52568	96	7.2e-10	3.78e-08	Down
903	ILMN_2047240	ARSA	-0.918442	96	7.24e-10	3.79e-08	Down
904	ILMN_1669888	CSTA	-1.47928	96	7.48e-10	3.91e-08	Down
905	ILMN_3290155	LOC727833	0.351428	6	7.77e-10	4.06e-08	Up
906	ILMN_1884146	HS.130048	0.403314	41.1703	9.06e-10	4.73e-08	Up
907	ILMN_1681249	KIF21A	0.936334	96	9.08e-10	4.74e-08	Up
908	ILMN_1793743	DIRC2	-1.99196	96	9.23e-10	4.81e-08	Down
909	ILMN_1917290	HS.537004	-0.928505	62.994	9.26e-10	4.82e-08	Down
910	ILMN_1815168	HVCN1	-0.935878	31.2505	9.36e-10	4.87e-08	Down
911	ILMN_3243190	EMR4P	-0.584678	47.6633	9.5e-10	4.93e-08	Down
912	ILMN_2286514	GTPBP8	0.713478	29.988	9.66e-10	5.01e-08	Up
913	ILMN_1796642	NCF2	-1.59098	96	1.02e-09	5.28e-08	Down
914	ILMN_1781010	ARHGEF3	0.607589	96	1.03e-09	5.34e-08	Up
915	ILMN_1752226	P2RY11	-0.851869	52.8938	1.06e-09	5.5e-08	Down
916	ILMN_1699665	CLIC6	0.673314	96	1.08e-09	5.6e-08	Up
917	ILMN_1700831	SLC27A2	0.716647	80.8497	1.15e-09	5.94e-08	Up
918	ILMN_3308138	RNU4-2	-1.79281	39.7275	1.16e-09	5.96e-08	Down
919	ILMN_3302139	LOC729687	0.54797	50.1884	1.19e-09	6.13e-08	Up
920	ILMN_1713397	NCCRP1	1.53482	96	1.2e-09	6.17e-08	Up
921	ILMN_2401253	FAM13A	-0.966727	96	1.21e-09	6.2e-08	Down
922	ILMN_1733997	SIRPB1	-1.23168	53.0741	1.21e-09	6.21e-08	Down
923	ILMN_1697694	ATP6AP1	-1.71479	96	1.23e-09	6.31e-08	Down
924	ILMN_1656285	METTL7A	-1.03352	96	1.28e-09	6.55e-08	Down
925	ILMN_3200414	LOC441131	-0.725539	96	1.29e-09	6.59e-08	Down
926	ILMN_1803984	MAK	-0.723401	6	1.29e-09	6.6e-08	Down
927	ILMN_1695829	TTYH2	-0.807143	96	1.29e-09	6.6e-08	Down
928	ILMN_1768812	FXYD6	-2.17188	96	1.42e-09	7.22e-08	Down
929	ILMN_1651433	DCK	-0.521002	6	1.45e-09	7.37e-08	Up
930	ILMN_1697665	LOC653972	-0.66034	6	1.47e-09	7.46e-08	Down
931	ILMN_1785424	ABLIM1	0.702339	96	1.48e-09	7.53e-08	Up
932	ILMN_1671326	EIF2C1	-0.457191	6	1.51e-09	7.69e-08	Down
933	ILMN_1795927	PSPC1	0.52999	6	1.53e-09	7.74e-08	Up
934	ILMN_1693410	BRI3BP	-0.792445	24.9379	1.53e-09	7.77e-08	Down
935	ILMN_1803728	SLC35E4	-0.451709	96	1.54e-09	7.78e-08	Down
936	ILMN_1745779	TCTEX1D2	0.58026	60.2886	1.57e-09	7.95e-08	Up
937	ILMN_1813389	MRPS7	-0.721944	96	1.61e-09	8.13e-08	Down
938	ILMN_2404850	RPL14	0.717118	96	1.62e-09	8.16e-08	Up
939	ILMN_1704797	CLEC10A	-1.32412	96	1.63e-09	8.22e-08	Down
940	ILMN_1651385	MFN2	-0.375264	6	1.64e-09	8.26e-08	Up
941	ILMN_3243598	PDZK1P1	-0.279538	51.2705	1.65e-09	8.28e-08	Up
942	ILMN_1902872	HS.544719	-0.487488	37.3828	1.65e-09	8.31e-08	Down
943	ILMN_2363668	YIF1B	-0.918855	96	1.74e-09	8.73e-08	Down
944	ILMN_1758895	CTSK	-2.07029	96	1.79e-09	8.96e-08	Down
945	ILMN_1803197	RAB3IP	0.712508	96	1.8e-09	9.02e-08	Up
946	ILMN_2206716	JTB	-0.355251	92.7535	1.8e-09	9.03e-08	Down
947	ILMN_2326071	MYL6	-0.478171	96	1.83e-09	9.12e-08	Down
948	ILMN_3260715	CRTC3	0.601246	96	1.83e-09	9.14e-08	Up
949	ILMN_2150196	LRRC25	-1.98309	96	1.85e-09	9.22e-08	Down
950	ILMN_1699423	ZNF146	0.50182	6	1.87e-09	9.3e-08	Up
951	ILMN_2116877	OLFM4	-2.61263	96	1.87e-09	9.31e-08	Down
952	ILMN_1655611	TSHZ2	0.663255	62.994	1.89e-09	9.41e-08	Up
953	ILMN_2367428	FAM96A	-1.02902	6	1.92e-09	9.54e-08	Down
954	ILMN_1653711	FZD2	-1.4388	96	1.98e-09	9.82e-08	Down
955	ILMN_2339705	MED8	-0.579918	96	1.99e-09	9.85e-08	Down
956	ILMN_1777286	LOC388344	0.762263	96	2.01e-09	9.95e-08	Up
957	ILMN_3279414	LOC440595	0.491499	96	2.03e-09	1e-07	Up
958	ILMN_1764528	LOC652515	0.267213	51.2705	2.09e-09	1.03e-07	Down
959	ILMN_2331082	MS4A7	-3.10358	96	2.11e-09	1.04e-07	Down
960	ILMN_1755364	RALA	0.494919	74.7174	2.12e-09	1.05e-07	Up
961	ILMN_1739008	ATG9A	-0.816699	70.0281	2.16e-09	1.06e-07	Down
962	ILMN_1746831	ZNF114	0.354484	96	2.23e-09	1.1e-07	Up
963	ILMN_3297577	LOC729841	-0.84375	96	2.24e-09	1.1e-07	Down
964	ILMN_1701127	CC2D1A	0.321413	29.2665	2.33e-09	1.14e-07	Up
965	ILMN_1716983	LILRA2	-2.92796	96	2.34e-09	1.15e-07	Down
966	ILMN_2197846	HADHB	-1.14819	96	2.37e-09	1.16e-07	Down
967	ILMN_2094942	36951	-0.756046	96	2.38e-09	1.17e-07	Down
968	ILMN_1765109	TNFRSF25	1.59131	96	2.45e-09	1.2e-07	Up
969	ILMN_1791314	RGS12	-0.781706	96	2.46e-09	1.2e-07	Down
970	ILMN_1759075	TNFRSF13B	0.756334	96	2.47e-09	1.2e-07	Up
971	ILMN_1799744	GALC	-0.953522	96	2.54e-09	1.24e-07	Down
972	ILMN_2355786	BTNL3	0.500467	73.4549	2.66e-09	1.3e-07	Up
973	ILMN_1683494	TMEM154	-1.38844	46.9419	2.68e-09	1.3e-07	Down
974	ILMN_1741200	RFX5	0.639619	33.0541	2.73e-09	1.33e-07	Up
975	ILMN_2367215	PRCP	-0.873902	30.8898	2.74e-09	1.33e-07	Down
976	ILMN_1675656	PPFIBP2	-1.14441	96	2.78e-09	1.35e-07	Down
977	ILMN_1912287	HS.133181	-1.65895	96	2.84e-09	1.37e-07	Down
978	ILMN_2245305	ABHD12	-1.22031	96	2.84e-09	1.37e-07	Down
979	ILMN_1703092	RECQL4	0.879559	6	2.9e-09	1.4e-07	Up
980	ILMN_1707695	IFIT1	-2.17109	30.1683	3.05e-09	1.48e-07	Down
981	ILMN_1803745	SUOX	-1.79078	96	3.12e-09	1.5e-07	Down
982	ILMN_1685398	BAD	0.525257	82.4729	3.15e-09	1.52e-07	Up
983	ILMN_1678833	CCR1	-2.24395	96	3.15e-09	1.52e-07	Down
984	ILMN_1693738	CTSE	0.560003	6	3.22e-09	1.55e-07	Down
985	ILMN_1808059	BCAS4	0.823986	96	3.24e-09	1.56e-07	Up
986	ILMN_1712075	SYNM	0.936214	77.0621	3.24e-09	1.56e-07	Up
987	ILMN_2190084	VAMP8	-0.96442	65.8798	3.25e-09	1.56e-07	Down
988	ILMN_1747355	CCL3L1	3.38122	35.9399	3.3e-09	1.58e-07	Up
989	ILMN_2104830	ACP2	-1.9808	96	3.33e-09	1.59e-07	Down
990	ILMN_1785861	LOC652698	-0.433765	96	3.39e-09	1.62e-07	Down
991	ILMN_1782292	LAMP1	-1.65301	96	3.39e-09	1.62e-07	Down
992	ILMN_1774596	BSCL2	-0.999166	96	3.4e-09	1.62e-07	Down
993	ILMN_1697268	EMILIN2	-2.02899	96	3.43e-09	1.63e-07	Down
994	ILMN_1709044	TGIF2	0.588324	6	3.48e-09	1.66e-07	Up
995	ILMN_2231928	MX2	-0.531154	28.1844	3.48e-09	1.66e-07	Up
996	ILMN_1779095	CEBPE	-1.17659	96	3.53e-09	1.68e-07	Down
997	ILMN_1791306	C9ORF103	0.459388	96	3.55e-09	1.69e-07	Up
998	ILMN_1802923	APOC2	-2.0544	96	3.63e-09	1.72e-07	Down
999	ILMN_1768510	MAN2B2	-0.48574	31.2505	3.67e-09	1.74e-07	Down
1000	ILMN_1786118	FXYD7	0.361822	60.1082	3.68e-09	1.74e-07	Up
1001	ILMN_3248511	FAM167A	0.800404	73.996	3.7e-09	1.75e-07	Up
1002	ILMN_1742577	GTPBP4	0.607113	53.7956	3.71e-09	1.75e-07	Up
1003	ILMN_1755658	ABI3	-1.09391	96	3.73e-09	1.76e-07	Down
1004	ILMN_2077905	PTGFRN	-1.00814	49.1062	3.73e-09	1.76e-07	Down
1005	ILMN_1718977	GADD45B	1.34084	28.5451	3.79e-09	1.78e-07	Up
1006	ILMN_3283680	LOC345041	0.482424	57.0421	3.81e-09	1.79e-07	Up
1007	ILMN_2345353	LST1	-1.62224	64.7976	3.82e-09	1.8e-07	Down
1008	ILMN_3283965	LOC400036	-0.340738	6	3.94e-09	1.85e-07	Down
1009	ILMN_2345898	SLA	-0.674836	96	3.94e-09	1.85e-07	Down
1010	ILMN_1786426	TMEM149	-0.797659	66.2405	4.05e-09	1.9e-07	Down
1011	ILMN_2310968	RUFY1	-0.759007	24.5772	4.09e-09	1.91e-07	Down
1012	ILMN_1756920	ADAM15	-0.834506	36.8417	4.15e-09	1.94e-07	Down
1013	ILMN_1699570	TPD52L2	-1.44231	96	4.2e-09	1.96e-07	Down
1014	ILMN_1662619	TFPI	0.757273	55.7796	4.2e-09	1.96e-07	Up
1015	ILMN_3277137	LOC389404	0.605511	29.6273	4.29e-09	2e-07	Up
1016	ILMN_2387599	C20ORF24	-0.574247	67.6834	4.34e-09	2.02e-07	Down
1017	ILMN_1729051	MSH6	0.610419	63.1743	4.43e-09	2.06e-07	Up
1018	ILMN_1658060	LOC401629	0.816302	36.1202	4.47e-09	2.08e-07	Up
1019	ILMN_2133784	PATE2	-0.387506	6	4.5e-09	2.09e-07	Up
1020	ILMN_1859863	HS.555181	0.509461	6	4.59e-09	2.13e-07	Up
1021	ILMN_1811472	KIF23	-0.74843	96	4.61e-09	2.14e-07	Down
1022	ILMN_1765796	ENO2	0.853015	54.6974	4.64e-09	2.15e-07	Up
1023	ILMN_2181670	SYT14	-0.335883	46.7615	4.67e-09	2.16e-07	Up
1024	ILMN_1692754	TMEM49	-1.05386	36.6613	4.67e-09	2.16e-07	Down
1025	ILMN_3238326	RNF144A	0.962135	96	4.72e-09	2.18e-07	Up
1026	ILMN_1687035	ADAMTSL4	-0.460366	83.014	4.72e-09	2.18e-07	Down
1027	ILMN_1797009	F3	1.0209	15.5591	4.72e-09	2.18e-07	Up
1028	ILMN_2342033	F11R	-0.970006	45.8597	4.78e-09	2.2e-07	Down
1029	ILMN_1667371	SLA	-0.70681	50.3687	4.86e-09	2.23e-07	Down
1030	ILMN_2403446	ABHD2	-0.968207	96	4.97e-09	2.28e-07	Down
1031	ILMN_1720113	PTPRO	-1.04028	96	5.06e-09	2.32e-07	Down
1032	ILMN_1709032	FYCO1	0.62413	44.0561	5.22e-09	2.39e-07	Up
1033	ILMN_2382990	HK1	-0.845799	96	5.24e-09	2.4e-07	Down
1034	ILMN_1726204	SCRG1	-0.965154	96	5.55e-09	2.54e-07	Down
1035	ILMN_1792323	HDC	1.3669	96	5.58e-09	2.55e-07	Up
1036	ILMN_1671509	CCL3	3.65455	37.2024	5.64e-09	2.58e-07	Up
1037	ILMN_2379644	CD74	-1.38098	96	5.87e-09	2.68e-07	Down
1038	ILMN_1752755	VWF	-1.07379	96	5.89e-09	2.68e-07	Down
1039	ILMN_1785202	STAT4	0.68709	44.7776	6e-09	2.73e-07	Up
1040	ILMN_3305849	LOC728431	0.633542	81.0301	6.03e-09	2.74e-07	Up
1041	ILMN_3223966	LOC730254	0.450241	6	6.13e-09	2.79e-07	Up
1042	ILMN_1721818	CLDN10	0.378256	6	6.16e-09	2.8e-07	Down
1043	ILMN_2326273	CHI3L2	1.02737	46.9419	6.22e-09	2.82e-07	Up
1044	ILMN_1742731	SLC35A2	-0.449089	96	6.26e-09	2.84e-07	Down
1045	ILMN_1769895	CCR2	-1.33711	39.7275	6.34e-09	2.87e-07	Down
1046	ILMN_1776602	RNASE4	-1.10225	42.2525	6.41e-09	2.9e-07	Down
1047	ILMN_2110167	POLR1E	0.684979	96	6.63e-09	2.99e-07	Up
1048	ILMN_1787718	SLC27A1	-1.33788	96	6.63e-09	2.99e-07	Down
1049	ILMN_2399769	GPR177	-0.782704	96	7.08e-09	3.19e-07	Down
1050	ILMN_1666665	COL23A1	-0.980286	96	7.08e-09	3.19e-07	Down
1051	ILMN_2333670	RNASE1	-3.42652	56.501	7.12e-09	3.2e-07	Down
1052	ILMN_3310623	MIR128-1	-0.290745	6	7.12e-09	3.2e-07	Up
1053	ILMN_1805228	LRG1	-1.72922	96	7.14e-09	3.21e-07	Down
1054	ILMN_1746784	SLAIN1	0.893552	96	7.14e-09	3.21e-07	Up
1055	ILMN_1670304	LOC727866	-2.05085	96	7.19e-09	3.22e-07	Down
1056	ILMN_1658706	ST6GALNAC2	-1.00887	26.02	7.23e-09	3.24e-07	Down
1057	ILMN_2297353	TRPV4	-0.411393	96	7.31e-09	3.27e-07	Down
1058	ILMN_1811836	DYNC2LI1	-0.905401	6	7.52e-09	3.36e-07	Down
1059	ILMN_1734826	NUP88	0.444923	96	7.54e-09	3.37e-07	Up
1060	ILMN_3246388	MED14	0.490313	44.9579	7.54e-09	3.37e-07	Up
1061	ILMN_1818205	HS.582985	0.933984	6	7.57e-09	3.37e-07	Up
1062	ILMN_2329773	RAB27A	0.803189	89.6874	7.58e-09	3.38e-07	Up
1063	ILMN_1749009	REXO2	0.494099	37.9238	7.62e-09	3.39e-07	Up
1064	ILMN_1681301	AIM2	1.1774	96	7.64e-09	3.4e-07	Up
1065	ILMN_1787266	SPINK1	2.05102	35.9399	7.74e-09	3.44e-07	Up
1066	ILMN_2067852	SLC30A1	-1.15393	96	7.81e-09	3.47e-07	Down
1067	ILMN_1751776	CKAP2L	1.68043	25.1182	7.83e-09	3.47e-07	Up
1068	ILMN_1812073	ATP6V1B1	0.270201	26.2004	8e-09	3.54e-07	Up
1069	ILMN_1715458	PCDH10	0.328529	49.4669	8.08e-09	3.58e-07	Up
1070	ILMN_1662426	AP2S1	-1.31264	96	8.11e-09	3.59e-07	Down
1071	ILMN_3245365	SNORA6	-0.632566	24.3968	8.33e-09	3.68e-07	Down
1072	ILMN_3178258	FABP5L2	-1.42049	45.8597	8.35e-09	3.68e-07	Down
1073	ILMN_1682799	STAMBPL1	1.19786	96	8.39e-09	3.7e-07	Up
1074	ILMN_1764489	TBL2	-0.97621	96	8.58e-09	3.78e-07	Down
1075	ILMN_1816603	HS.31961	-1.20996	77.4228	8.58e-09	3.78e-07	Down
1076	ILMN_1814022	NR1H3	-3.44532	96	8.64e-09	3.8e-07	Down
1077	ILMN_2140990	CAMK1	-0.816954	79.9479	8.75e-09	3.84e-07	Down
1078	ILMN_1762825	CANX	-1.20345	96	8.87e-09	3.89e-07	Down
1079	ILMN_1756862	APOL3	1.13126	96	8.89e-09	3.9e-07	Up
1080	ILMN_1763207	BATF3	2.319	96	9.12e-09	4e-07	Up
1081	ILMN_1777660	RNF144	1.06834	76.8818	9.22e-09	4.04e-07	Up
1082	ILMN_1769388	GJB2	2.13692	26.9218	9.25e-09	4.04e-07	Up
1083	ILMN_1738767	PLP2	0.662425	96	9.4e-09	4.11e-07	Up
1084	ILMN_1787815	TRIB3	1.36695	6	9.49e-09	4.14e-07	Up
1085	ILMN_1675190	RETN	1.41002	25.8397	9.5e-09	4.14e-07	Up
1086	ILMN_1691846	G0S2	1.95806	18.0842	9.54e-09	4.16e-07	Up
1087	ILMN_1806908	PRKCB1	-0.669507	44.0561	9.56e-09	4.16e-07	Down
1088	ILMN_1763638	BCAR3	0.616076	46.9419	9.8e-09	4.26e-07	Up
1089	ILMN_1674706	MTHFD2	0.90213	76.521	9.87e-09	4.29e-07	Up
1090	ILMN_1659601	CCL26	0.454467	6	1e-08	4.35e-07	Down
1091	ILMN_1796976	NLRC4	-0.971527	96	1.01e-08	4.39e-07	Down
1092	ILMN_3288783	LOC645693	0.562824	91.6713	1.02e-08	4.42e-07	Up
1093	ILMN_2325337	APOL2	0.721499	96	1.02e-08	4.42e-07	Up
1094	ILMN_1668526	GVIN1	0.824806	96	1.03e-08	4.46e-07	Up
1095	ILMN_1769665	RAB5C	-0.861598	59.2064	1.03e-08	4.46e-07	Down
1096	ILMN_1795963	OKL38	-2.31295	96	1.04e-08	4.51e-07	Down
1097	ILMN_1800889	FIG4	-1.09891	96	1.05e-08	4.54e-07	Down
1098	ILMN_1659027	SLC2A1	0.728788	96	1.06e-08	4.55e-07	Up
1099	ILMN_1789405	C22ORF25	-0.953567	28.7255	1.06e-08	4.57e-07	Down
1100	ILMN_3277442	LOC653707	-0.471978	32.6934	1.07e-08	4.59e-07	Down
1101	ILMN_3251658	LILRA6	-1.47873	96	1.09e-08	4.67e-07	Down
1102	ILMN_1670379	ANTXR1	-1.21287	96	1.09e-08	4.68e-07	Down
1103	ILMN_1753547	STAT5A	0.561134	96	1.1e-08	4.7e-07	Up
1104	ILMN_1713832	SNORD15B	0.422551	55.5992	1.1e-08	4.72e-07	Up
1105	ILMN_1686316	LOC647596	-0.518133	96	1.1e-08	4.73e-07	Down
1106	ILMN_1686555	FYN	0.837946	67.1423	1.11e-08	4.76e-07	Up
1107	ILMN_1723662	ABHD2	-0.885747	47.483	1.11e-08	4.76e-07	Down
1108	ILMN_1774982	CDC42EP5	0.458769	52.8938	1.12e-08	4.78e-07	Up
1109	ILMN_1765060	FBXO34	0.58494	96	1.13e-08	4.8e-07	Up
1110	ILMN_1662026	BTK	-0.922048	67.503	1.13e-08	4.8e-07	Down
1111	ILMN_3227811	LOC729423	0.564789	96	1.14e-08	4.85e-07	Up
1112	ILMN_1667476	LTBR	-1.52038	96	1.14e-08	4.86e-07	Down
1113	ILMN_1682350	LOC390933	-0.427549	49.4669	1.17e-08	4.96e-07	Down
1114	ILMN_1691294	CTBP2	-0.392866	20.2485	1.17e-08	4.98e-07	Down
1115	ILMN_1722073	MLXIPL	-0.809327	96	1.2e-08	5.11e-07	Down
1116	ILMN_1708901	MAGEA10	-0.492856	96	1.25e-08	5.3e-07	Up
1117	ILMN_1703412	LATS2	-0.346739	6	1.25e-08	5.31e-07	Down
1118	ILMN_1746801	CGN	0.816636	96	1.25e-08	5.31e-07	Up
1119	ILMN_1731800	KRT33A	-0.373313	96	1.27e-08	5.36e-07	Down
1120	ILMN_1660451	STARD13	-1.2394	96	1.27e-08	5.36e-07	Down
1121	ILMN_3227304	LOC729858	-0.545804	6	1.27e-08	5.37e-07	Down
1122	ILMN_3225449	LOC729677	0.583225	96	1.27e-08	5.38e-07	Up
1123	ILMN_1660691	RAB31	-2.64542	96	1.29e-08	5.46e-07	Down
1124	ILMN_1764228	DAB2	-3.09556	96	1.3e-08	5.46e-07	Down
1125	ILMN_1763763	RIPK3	-0.491502	50.3687	1.32e-08	5.53e-07	Down
1126	ILMN_1756877	C14ORF179	0.621499	27.2826	1.32e-08	5.55e-07	Up
1127	ILMN_1778444	FKBP5	0.597219	96	1.32e-08	5.56e-07	Up
1128	ILMN_1679025	LOC641848	0.617224	96	1.32e-08	5.56e-07	Up
1129	ILMN_2068104	TFPI2	0.662423	55.5992	1.35e-08	5.66e-07	Up
1130	ILMN_1805973	GPR19	0.683094	96	1.36e-08	5.69e-07	Up
1131	ILMN_1734198	RNGTT	0.749097	56.1403	1.37e-08	5.71e-07	Up
1132	ILMN_1784428	MGC57346	0.661288	53.7956	1.37e-08	5.74e-07	Up
1133	ILMN_1788192	ARMCX1	-0.695787	96	1.38e-08	5.75e-07	Down
1134	ILMN_1706345	TCTN2	-0.423876	69.1263	1.39e-08	5.79e-07	Down
1135	ILMN_1713867	PMFBP1	-0.558564	62.0922	1.39e-08	5.79e-07	Down
1136	ILMN_1659553	ANAPC1	-0.707364	26.2004	1.42e-08	5.93e-07	Down
1137	ILMN_2359742	CTSB	-1.80374	96	1.44e-08	5.99e-07	Down
1138	ILMN_1670893	PSMD12	0.300148	74.5371	1.45e-08	6.02e-07	Up
1139	ILMN_2352303	RASSF2	-0.868308	50.9098	1.47e-08	6.12e-07	Down
1140	ILMN_2098446	PMAIP1	1.18816	96	1.48e-08	6.15e-07	Up
1141	ILMN_1721116	USP10	-0.747288	42.6132	1.54e-08	6.36e-07	Down
1142	ILMN_3210741	LOC642956	-1.79471	38.2846	1.54e-08	6.36e-07	Down
1143	ILMN_1741159	MAP3K8	1.71325	21.1503	1.54e-08	6.4e-07	Up
1144	ILMN_3307409	RREB1	-0.399015	72.3727	1.57e-08	6.48e-07	Down
1145	ILMN_2089875	TNFSF4	1.01572	96	1.6e-08	6.61e-07	Up
1146	ILMN_1749403	TSPAN33	1.34009	96	1.62e-08	6.69e-07	Up
1147	ILMN_1693045	TMED1	-0.313089	18.2645	1.66e-08	6.85e-07	Down
1148	ILMN_1681542	HIST1H4E	0.375669	96	1.69e-08	6.97e-07	Up
1149	ILMN_1655864	LOC653853	1.13837	96	1.7e-08	7.02e-07	Up
1150	ILMN_1671554	LPIN1	0.828645	96	1.71e-08	7.02e-07	Up
1151	ILMN_2358919	TP53I3	-0.690436	96	1.71e-08	7.03e-07	Down
1152	ILMN_3224856	LOC729660	-1.16473	44.9579	1.71e-08	7.03e-07	Down
1153	ILMN_1685580	CBLB	0.876478	96	1.75e-08	7.18e-07	Up
1154	ILMN_1739586	FEZ2	-1.1472	96	1.78e-08	7.31e-07	Down
1155	ILMN_1699598	AP2M1	-0.990362	96	1.78e-08	7.31e-07	Down
1156	ILMN_1743130	PTGFRN	-0.603466	93.6553	1.8e-08	7.36e-07	Down
1157	ILMN_1801710	APBB1IP	-0.721078	38.4649	1.82e-08	7.43e-07	Down
1158	ILMN_1838767	HS.554203	-1.73519	96	1.85e-08	7.57e-07	Down
1159	ILMN_3211463	LOC644037	0.729904	96	1.86e-08	7.58e-07	Up
1160	ILMN_1770378	ANAPC10	-0.355808	6	1.88e-08	7.66e-07	Up
1161	ILMN_2181968	CBL	-0.849429	6	1.89e-08	7.7e-07	Down
1162	ILMN_1805922	EBPL	0.631569	57.4028	1.91e-08	7.77e-07	Up
1163	ILMN_1713266	FAM46C	1.03305	96	1.91e-08	7.78e-07	Up
1164	ILMN_1814823	FTL	-2.7698	96	1.95e-08	7.91e-07	Down
1165	ILMN_1767377	LOC153561	-0.836146	22.9539	2.05e-08	8.33e-07	Down
1166	ILMN_3301236	LOC728558	-0.283012	6	2.09e-08	8.47e-07	Down
1167	ILMN_2072598	LOC401357	-1.06225	42.4329	2.09e-08	8.49e-07	Down
1168	ILMN_1710075	FAM89A	0.873337	96	2.1e-08	8.49e-07	Up
1169	ILMN_1755537	EIF1AY	0.345161	96	2.12e-08	8.59e-07	Down
1170	ILMN_1777853	MBOAT2	-0.794343	96	2.12e-08	8.59e-07	Down
1171	ILMN_1825360	HS.525400	0.406625	96	2.14e-08	8.65e-07	Up
1172	ILMN_1696622	SLC38A6	-2.20706	96	2.15e-08	8.68e-07	Down
1173	ILMN_1802251	PTTG1IP	-1.15453	68.7655	2.16e-08	8.7e-07	Down
1174	ILMN_2241775	TROVE2	0.68808	84.998	2.16e-08	8.71e-07	Up
1175	ILMN_2383455	SUOX	-0.780708	96	2.16e-08	8.71e-07	Down
1176	ILMN_1790062	FAM105B	0.506175	96	2.17e-08	8.71e-07	Up
1177	ILMN_1705047	TLR8	-2.16271	96	2.17e-08	8.71e-07	Down
1178	ILMN_2073202	MEI1	0.735494	39.006	2.19e-08	8.8e-07	Up
1179	ILMN_3290136	LOC643733	0.695019	96	2.2e-08	8.83e-07	Up
1180	ILMN_1677440	ATP6AP2	-1.16007	96	2.26e-08	9.08e-07	Down
1181	ILMN_1722294	CPNE8	-1.29493	96	2.27e-08	9.1e-07	Down
1182	ILMN_2151739	CAT	-1.0404	31.9719	2.29e-08	9.19e-07	Down
1183	ILMN_1760027	WAS	-0.807047	39.1864	2.31e-08	9.22e-07	Down
1184	ILMN_1714709	OLFM1	-1.92003	96	2.31e-08	9.23e-07	Down
1185	ILMN_2368292	TSEN34	-0.923204	44.0561	2.31e-08	9.23e-07	Down
1186	ILMN_2393763	ARPC4	-0.521959	41.8918	2.37e-08	9.48e-07	Down
1187	ILMN_1807662	IGF2R	-1.09981	90.5892	2.42e-08	9.64e-07	Down
1188	ILMN_1657515	RPS6KA5	0.889208	96	2.42e-08	9.65e-07	Up
1189	ILMN_2052815	SPATA5	0.510419	22.2325	2.42e-08	9.65e-07	Up
1190	ILMN_2309180	SMARCD3	-0.701591	6	2.43e-08	9.66e-07	Down
1191	ILMN_1698995	DES	-0.257095	29.6273	2.46e-08	9.79e-07	Down
1192	ILMN_1667222	MTX1	-0.813525	96	2.49e-08	9.87e-07	Down
1193	ILMN_1808821	COMMD9	-1.19184	96	2.49e-08	9.87e-07	Down
1194	ILMN_1658426	WNT10A	0.555944	96	2.5e-08	9.92e-07	Up
1195	ILMN_2404625	LAT	1.00414	96	2.57e-08	1.02e-06	Up
1196	ILMN_1744147	CEBPZ	0.595555	60.4689	2.6e-08	1.03e-06	Up
1197	ILMN_2366473	ABCC9	0.511308	6	2.62e-08	1.04e-06	Up
1198	ILMN_1652670	PRAMEF1	-0.372181	44.9579	2.65e-08	1.05e-06	Down
1199	ILMN_1807106	LDHA	0.661873	72.7335	2.69e-08	1.06e-06	Up
1200	ILMN_1732452	MAPKAPK3	-1.08944	96	2.74e-08	1.08e-06	Down
1201	ILMN_1756806	MCL1	0.805842	6	2.78e-08	1.1e-06	Up
1202	ILMN_1913281	HS.578974	-0.354447	6	2.81e-08	1.11e-06	Down
1203	ILMN_1724333	TOR1B	0.611033	6	2.84e-08	1.12e-06	Down
1204	ILMN_1774062	SLC25A5	-0.742168	96	2.87e-08	1.13e-06	Down
1205	ILMN_2413644	TM4SF19	1.78019	40.2685	2.87e-08	1.13e-06	Up
1206	ILMN_1753404	LRRC23	-0.314456	36.8417	2.88e-08	1.13e-06	Down
1207	ILMN_2367883	GEM	0.69388	46.0401	2.99e-08	1.17e-06	Up
1208	ILMN_2337928	CXCR5	0.863678	81.2104	3.06e-08	1.2e-06	Up
1209	ILMN_1805992	KIAA1598	-2.5434	96	3.1e-08	1.21e-06	Down
1210	ILMN_2169261	TNNI2	-1.6032	96	3.14e-08	1.23e-06	Down
1211	ILMN_1805996	SIN3A	0.664583	96	3.16e-08	1.23e-06	Up
1212	ILMN_1743032	CTSS	-2.51281	96	3.17e-08	1.24e-06	Down
1213	ILMN_1784774	P2RY10	0.75518	96	3.22e-08	1.26e-06	Up
1214	ILMN_2395932	UNC45A	-0.591249	84.4569	3.23e-08	1.26e-06	Down
1215	ILMN_1661599	DDIT4	0.89853	63.5351	3.29e-08	1.28e-06	Up
1216	ILMN_1812392	TMSB10	-0.785202	57.9439	3.3e-08	1.28e-06	Down
1217	ILMN_1724250	GRN	-1.5743	96	3.3e-08	1.28e-06	Down
1218	ILMN_2410783	GAA	-1.20598	96	3.31e-08	1.29e-06	Down
1219	ILMN_1750880	AMN1	0.38765	96	3.36e-08	1.3e-06	Up
1220	ILMN_1815656	SERINC3	-0.59714	47.8437	3.39e-08	1.31e-06	Down
1221	ILMN_1718152	DEPDC7	-0.558163	6	3.4e-08	1.32e-06	Down
1222	ILMN_1750052	NOP14	0.515784	74.5371	3.42e-08	1.32e-06	Up
1223	ILMN_1660436	HSPA1B	1.87937	45.8597	3.42e-08	1.32e-06	Up
1224	ILMN_1769926	DBN1	0.613001	73.0942	3.42e-08	1.32e-06	Up
1225	ILMN_1810199	ASRGL1	-0.989621	96	3.43e-08	1.32e-06	Down
1226	ILMN_1727200	SLCO4A1	0.705405	22.7735	3.44e-08	1.33e-06	Up
1227	ILMN_1797776	PRSS23	-0.553316	29.2665	3.48e-08	1.34e-06	Down
1228	ILMN_1740429	FTL	-2.62301	96	3.5e-08	1.35e-06	Down
1229	ILMN_1768534	BHLHB2	1.18099	34.6774	3.52e-08	1.35e-06	Up
1230	ILMN_1693983	MUC5B	0.568229	24.5772	3.54e-08	1.36e-06	Up
1231	ILMN_1804642	SMUG1	-0.703707	96	3.61e-08	1.39e-06	Down
1232	ILMN_1707339	BTG3	1.07128	38.4649	3.61e-08	1.39e-06	Up
1233	ILMN_2388800	PPAP2B	-3.62637	96	3.64e-08	1.4e-06	Down
1234	ILMN_1712555	LOC347549	-0.537504	96	3.72e-08	1.43e-06	Down
1235	ILMN_1731008	LOC649974	0.225429	79.2265	3.76e-08	1.44e-06	Up
1236	ILMN_1757521	CKM	-0.749981	96	3.81e-08	1.46e-06	Down
1237	ILMN_1696463	SPI1	-2.27982	96	3.85e-08	1.47e-06	Down
1238	ILMN_1724533	LY96	-1.12602	96	4.07e-08	1.55e-06	Down
1239	ILMN_2229261	SIGLEC16	-0.905959	96	4.08e-08	1.56e-06	Down
1240	ILMN_1655340	RNF181	-0.717687	96	4.15e-08	1.59e-06	Down
1241	ILMN_2397028	SERPINB8	-1.06326	96	4.39e-08	1.67e-06	Down
1242	ILMN_1712959	DUSP2	1.07802	6	4.42e-08	1.68e-06	Up
1243	ILMN_2391512	NAAA	-0.640897	79.9479	4.46e-08	1.7e-06	Down
1244	ILMN_1693145	BUB3	0.536536	96	4.5e-08	1.71e-06	Up
1245	ILMN_1772645	AGK	0.593936	39.9078	4.58e-08	1.74e-06	Up
1246	ILMN_1677919	GMPR2	-0.516738	96	4.64e-08	1.76e-06	Down
1247	ILMN_1756469	GAMT	0.532188	48.024	4.66e-08	1.77e-06	Up
1248	ILMN_3222076	LOC728317	0.429371	6	4.67e-08	1.77e-06	Up
1249	ILMN_2196550	C13ORF18	-0.758027	32.8737	4.68e-08	1.77e-06	Down
1250	ILMN_2064902	HAND2	0.271925	6	4.7e-08	1.78e-06	Up
1251	ILMN_2359945	CES1	-1.70562	96	4.77e-08	1.81e-06	Down
1252	ILMN_1665964	GAB2	-0.934985	63.7154	4.87e-08	1.84e-06	Down
1253	ILMN_1720604	ARSG	-0.62032	59.7475	4.89e-08	1.85e-06	Down
1254	ILMN_1909770	HS.34558	-0.894236	30.5291	4.89e-08	1.85e-06	Down
1255	ILMN_1793517	RASAL1	-0.627197	52.5331	4.91e-08	1.85e-06	Down
1256	ILMN_1789074	HSPA1A	1.27817	41.5311	4.92e-08	1.85e-06	Up
1257	ILMN_1721138	GRPEL2	0.624383	96	4.95e-08	1.86e-06	Up
1258	ILMN_1693262	LOC653600	-1.35671	54.8778	4.95e-08	1.86e-06	Down
1259	ILMN_2228180	MSRA	-0.961343	96	4.95e-08	1.86e-06	Down
1260	ILMN_1700147	VPREB3	1.03438	96	5e-08	1.88e-06	Up
1261	ILMN_1796409	C1QB	-4.28468	96	5.07e-08	1.9e-06	Down
1262	ILMN_1826771	HS.545298	0.708098	6	5.11e-08	1.91e-06	Up
1263	ILMN_1678170	MME	-1.40643	25.1182	5.3e-08	1.99e-06	Down
1264	ILMN_1754389	LOC650706	0.412319	19.1663	5.35e-08	2e-06	Up
1265	ILMN_1728168	C20ORF45	0.670437	64.4369	5.35e-08	2e-06	Up
1266	ILMN_2402798	AP2M1	-0.806602	51.6313	5.39e-08	2.01e-06	Down
1267	ILMN_1803564	YIPF1	-0.66297	37.2024	5.72e-08	2.13e-06	Down
1268	ILMN_1710326	CLDND1	1.06083	96	5.72e-08	2.13e-06	Up
1269	ILMN_2233783	CD38	-1.54855	96	5.83e-08	2.17e-06	Down
1270	ILMN_1747251	LTB4R	-0.530077	80.1283	5.86e-08	2.18e-06	Down
1271	ILMN_1748751	NLF2	0.704514	32.8737	5.96e-08	2.22e-06	Up
1272	ILMN_1709451	TFPT	-0.809765	96	5.98e-08	2.22e-06	Down
1273	ILMN_1707077	SORT1	-0.862798	96	5.98e-08	2.22e-06	Down
1274	ILMN_1789558	FAM164A	-0.437134	82.8337	6.06e-08	2.25e-06	Down
1275	ILMN_1712320	DDX50	0.615458	96	6.18e-08	2.29e-06	Up
1276	ILMN_1721922	NAB2	-0.589914	28.1844	6.24e-08	2.31e-06	Down
1277	ILMN_3240247	NOP10	-0.887248	96	6.29e-08	2.33e-06	Down
1278	ILMN_1794147	SMCR8	-0.323698	83.5551	6.31e-08	2.34e-06	Down
1279	ILMN_1779163	C11ORF67	-1.48757	96	6.37e-08	2.36e-06	Down
1280	ILMN_1876308	HS.562197	0.751089	96	6.42e-08	2.37e-06	Up
1281	ILMN_1692889	LOC442446	-0.307033	49.1062	6.49e-08	2.4e-06	Up
1282	ILMN_1662334	DNAJA3	0.702033	6	6.56e-08	2.42e-06	Up
1283	ILMN_2169839	CNBP	-0.616112	6	6.59e-08	2.43e-06	Up
1284	ILMN_1701854	GNG5	-0.73672	44.0561	6.67e-08	2.46e-06	Down
1285	ILMN_1677768	POR	-1.0302	96	6.75e-08	2.48e-06	Down
1286	ILMN_1785902	C1QC	-1.6459	96	6.79e-08	2.5e-06	Down
1287	ILMN_1771348	ACN9	0.68591	29.6273	6.92e-08	2.54e-06	Up
1288	ILMN_2083469	IRS2	0.598538	23.6754	6.96e-08	2.56e-06	Up
1289	ILMN_1742456	OSTF1	-0.846269	65.519	6.97e-08	2.56e-06	Down
1290	ILMN_1681837	POLR3A	0.483774	40.8096	7.57e-08	2.78e-06	Up
1291	ILMN_3198499	LOC654350	0.721815	96	7.57e-08	2.78e-06	Up
1292	ILMN_1787275	STAG3	0.877334	67.1423	7.73e-08	2.83e-06	Up
1293	ILMN_1667748	ANKRD33	-3.92273	96	7.98e-08	2.92e-06	Down
1294	ILMN_2323172	CSF3R	-0.60852	45.3186	8.03e-08	2.94e-06	Down
1295	ILMN_1711516	ATP6V1A	-1.45503	96	8.06e-08	2.95e-06	Down
1296	ILMN_1687768	NCOA7	0.655147	96	8.15e-08	2.97e-06	Up
1297	ILMN_1658182	MEX3C	0.727905	96	8.2e-08	2.99e-06	Up
1298	ILMN_1879880	HS.125570	0.253931	54.8778	8.2e-08	2.99e-06	Up
1299	ILMN_1720438	LOC653147	-0.418522	60.2886	8.34e-08	3.04e-06	Down
1300	ILMN_1777792	LOC653980	0.466668	82.1122	8.48e-08	3.09e-06	Down
1301	ILMN_3215552	LOC100131431	0.522681	51.0902	8.58e-08	3.12e-06	Up
1302	ILMN_1801254	LOC648984	-1.31674	65.519	8.66e-08	3.15e-06	Down
1303	ILMN_2174369	ELOVL5	0.531314	89.3267	8.78e-08	3.19e-06	Up
1304	ILMN_1784985	PRRT3	0.731934	96	8.78e-08	3.19e-06	Up
1305	ILMN_3286444	LOC100131044	0.261275	64.6172	8.83e-08	3.2e-06	Up
1306	ILMN_1789599	NBL1	1.05845	96	8.83e-08	3.2e-06	Up
1307	ILMN_3304584	LOC729739	-0.364328	21.6914	8.84e-08	3.2e-06	Down
1308	ILMN_1772521	MTHFD1L	0.740045	96	8.89e-08	3.22e-06	Up
1309	ILMN_1801442	KRT81	0.356701	53.0741	8.92e-08	3.22e-06	Up
1310	ILMN_2121408	HBEGF	-2.76472	96	8.96e-08	3.24e-06	Down
1311	ILMN_1733875	RUNDC1	-0.722128	6	9.02e-08	3.26e-06	Down
1312	ILMN_2214678	MXD1	-1.71426	49.1062	9.18e-08	3.31e-06	Down
1313	ILMN_1807359	CLEC11A	-0.368893	39.9078	9.25e-08	3.33e-06	Down
1314	ILMN_1757606	LOC644768	-0.408705	83.7355	9.28e-08	3.34e-06	Down
1315	ILMN_1679195	C20ORF24	-0.674998	96	9.39e-08	3.38e-06	Down
1316	ILMN_1774800	KTELC1	0.673247	44.2365	9.59e-08	3.45e-06	Up
1317	ILMN_2148944	ADCY4	-0.952608	68.0441	9.63e-08	3.46e-06	Down
1318	ILMN_1763452	EVI2B	-1.04161	40.8096	9.79e-08	3.51e-06	Down
1319	ILMN_2255133	BCL11A	0.923651	53.2545	9.8e-08	3.52e-06	Up
1320	ILMN_1688890	LOC650040	-0.386604	48.5651	9.86e-08	3.53e-06	Up
1321	ILMN_2198515	ARRDC3	-0.583789	34.6774	9.9e-08	3.55e-06	Down
1322	ILMN_1784206	LOC653308	0.541391	88.2445	1.01e-07	3.6e-06	Up
1323	ILMN_1652185	IL4R	0.925949	29.2665	1.01e-07	3.6e-06	Up
1324	ILMN_3213692	LOC441073	0.688287	96	1.01e-07	3.61e-06	Up
1325	ILMN_1686920	CCDC58	0.430464	55.7796	1.02e-07	3.63e-06	Up
1326	ILMN_2130411	KDELR1	-0.895588	96	1.02e-07	3.63e-06	Down
1327	ILMN_2229940	C2ORF7	-0.594164	28.9058	1.02e-07	3.63e-06	Down
1328	ILMN_2122103	ETS1	1.16294	96	1.02e-07	3.64e-06	Up
1329	ILMN_1727284	CD4	-0.665714	64.4369	1.04e-07	3.69e-06	Down
1330	ILMN_1658407	SLC43A3	0.781286	26.3808	1.05e-07	3.73e-06	Up
1331	ILMN_1807372	ADORA2A	1.58476	6	1.06e-07	3.77e-06	Up
1332	ILMN_3181538	C10ORF105	-0.586871	38.2846	1.06e-07	3.77e-06	Down
1333	ILMN_1815479	NOP10	-0.936795	96	1.07e-07	3.78e-06	Down
1334	ILMN_1790471	CICE	-1.0797	96	1.09e-07	3.85e-06	Down
1335	ILMN_1683520	MGC42638	0.50991	96	1.09e-07	3.88e-06	Up
1336	ILMN_1811258	RELB	0.933833	96	1.11e-07	3.92e-06	Up
1337	ILMN_1765124	LOC641365	0.535153	6	1.11e-07	3.94e-06	Down
1338	ILMN_1657950	RPS26P10	0.396645	96	1.14e-07	4.02e-06	Up
1339	ILMN_1666519	AQP6	-0.66258	72.9138	1.15e-07	4.06e-06	Down
1340	ILMN_1773245	CCL3L1	2.7905	34.497	1.18e-07	4.16e-06	Up
1341	ILMN_1745119	C7ORF11	-0.483997	23.6754	1.2e-07	4.23e-06	Down
1342	ILMN_1747347	C17ORF60	-0.742445	58.3046	1.2e-07	4.24e-06	Down
1343	ILMN_3235357	LOC100133329	0.689723	96	1.2e-07	4.24e-06	Up
1344	ILMN_1790689	CRISPLD2	-1.40029	42.2525	1.22e-07	4.3e-06	Down
1345	ILMN_1677765	LRP8	0.716623	86.4409	1.25e-07	4.39e-06	Up
1346	ILMN_1657983	TERF2IP	0.66167	96	1.27e-07	4.45e-06	Up
1347	ILMN_2391355	STAMBP	-0.441936	17.9038	1.27e-07	4.46e-06	Down
1348	ILMN_1760858	RAB8A	-0.589975	23.495	1.3e-07	4.55e-06	Down
1349	ILMN_1697872	C21ORF121	0.418698	15.1984	1.31e-07	4.59e-06	Up
1350	ILMN_3291413	LOC646672	0.511649	96	1.31e-07	4.59e-06	Up
1351	ILMN_1735788	TRIOBP	-0.735379	96	1.31e-07	4.61e-06	Down
1352	ILMN_3266606	FABP5L2	-2.19955	49.1062	1.32e-07	4.61e-06	Down
1353	ILMN_1749362	CD28	0.671885	96	1.33e-07	4.65e-06	Up
1354	ILMN_3192974	ANKRD18B	0.301659	96	1.33e-07	4.65e-06	Up
1355	ILMN_1807894	SLC7A8	-1.26635	96	1.35e-07	4.72e-06	Down
1356	ILMN_1711566	TIMP1	-2.4418	96	1.36e-07	4.75e-06	Down
1357	ILMN_3181695	LOC100130178	-0.296255	6	1.38e-07	4.8e-06	Down
1358	ILMN_1833858	HS.66187	0.600389	67.3226	1.38e-07	4.8e-06	Up
1359	ILMN_3192289	LOC100129195	-0.510847	24.0361	1.4e-07	4.86e-06	Down
1360	ILMN_1869354	HS.121667	-0.513127	28.5451	1.4e-07	4.86e-06	Down
1361	ILMN_3305466	ZNF788	-0.752273	96	1.4e-07	4.86e-06	Down
1362	ILMN_1746565	CD6	0.851611	96	1.44e-07	5.01e-06	Up
1363	ILMN_1651296	LOC143666	0.673097	58.1242	1.44e-07	5.02e-06	Up
1364	ILMN_2100437	HBB	-0.28393	96	1.45e-07	5.04e-06	Up
1365	ILMN_1692116	LOC650321	-0.381155	96	1.46e-07	5.05e-06	Down
1366	ILMN_1737308	GLRX	-0.845194	50.3687	1.47e-07	5.08e-06	Down
1367	ILMN_1671191	UQCRC1	-0.847939	96	1.48e-07	5.12e-06	Down
1368	ILMN_3308475	MIR1236	0.198496	96	1.49e-07	5.17e-06	Down
1369	ILMN_1791328	STK39	0.729648	96	1.5e-07	5.18e-06	Up
1370	ILMN_2249920	FYN	0.804042	96	1.5e-07	5.19e-06	Up
1371	ILMN_1759954	PTMA	0.55246	96	1.51e-07	5.21e-06	Up
1372	ILMN_1782305	NR4A2	1.09586	6	1.52e-07	5.24e-06	Up
1373	ILMN_1707124	TFPI	0.851383	59.0261	1.52e-07	5.24e-06	Up
1374	ILMN_1671731	AVPI1	-1.49441	96	1.53e-07	5.27e-06	Down
1375	ILMN_1757644	UBE2H	0.418085	6	1.53e-07	5.27e-06	Up
1376	ILMN_1730291	ATP1B1	-1.01937	96	1.54e-07	5.29e-06	Down
1377	ILMN_1661461	LOC283547	-1.04165	51.2705	1.57e-07	5.39e-06	Down
1378	ILMN_2369756	CCDC46	0.75974	96	1.61e-07	5.51e-06	Up
1379	ILMN_2161746	TRIP10	0.90761	43.8758	1.64e-07	5.61e-06	Up
1380	ILMN_2235851	LINCR	0.604667	46.0401	1.64e-07	5.61e-06	Up
1381	ILMN_1759757	IGSF22	-0.463688	72.9138	1.67e-07	5.71e-06	Down
1382	ILMN_1704692	C4ORF12	-0.396987	6	1.7e-07	5.82e-06	Down
1383	ILMN_2047511	CENTA1	-1.40864	96	1.72e-07	5.88e-06	Down
1384	ILMN_1712967	LOC651291	0.272838	6	1.77e-07	6.04e-06	Up
1385	ILMN_2137464	DVL3	-0.598751	96	1.8e-07	6.16e-06	Down
1386	ILMN_3270853	LOC100130298	0.742256	51.2705	1.81e-07	6.17e-06	Up
1387	ILMN_2150000	C15ORF24	-0.645163	96	1.81e-07	6.17e-06	Down
1388	ILMN_1683194	DCN	-0.617644	96	1.82e-07	6.21e-06	Down
1389	ILMN_2210129	PRIM1	0.703628	96	1.82e-07	6.21e-06	Up
1390	ILMN_2096654	COMMD4	-1.38653	96	1.83e-07	6.23e-06	Down
1391	ILMN_1694177	PCNA	-0.647013	6	1.83e-07	6.24e-06	Up
1392	ILMN_1721247	KRT75	-2.40616	96	1.84e-07	6.25e-06	Down
1393	ILMN_2380967	DNASE1L1	-0.851138	96	1.85e-07	6.29e-06	Down
1394	ILMN_1679587	LOC651202	0.721399	96	1.86e-07	6.33e-06	Up
1395	ILMN_1651905	ZNF187	0.450934	48.2044	1.87e-07	6.34e-06	Up
1396	ILMN_1665291	NUB1	0.827061	96	1.88e-07	6.37e-06	Up
1397	ILMN_3274045	LOC100130229	0.744765	96	1.9e-07	6.44e-06	Up
1398	ILMN_1771815	C20ORF43	-0.567862	96	1.9e-07	6.44e-06	Down
1399	ILMN_2346856	GGPS1	-0.774713	6	1.91e-07	6.47e-06	Up
1400	ILMN_1718960	SERPINB8	0.811482	6	1.91e-07	6.47e-06	Down
1401	ILMN_1811364	SGPP2	2.40195	26.5611	1.92e-07	6.48e-06	Up
1402	ILMN_1704730	CD93	-1.46534	96	1.93e-07	6.52e-06	Down
1403	ILMN_1675640	OAS1	-0.61168	64.0762	1.94e-07	6.53e-06	Down
1404	ILMN_3274711	LOC392501	0.735556	96	1.95e-07	6.57e-06	Up
1405	ILMN_1679185	LEF1	0.781916	96	1.96e-07	6.6e-06	Up
1406	ILMN_1698225	MYO5A	-1.05205	22.4128	1.97e-07	6.65e-06	Down
1407	ILMN_2382505	SLC22A18	-1.34837	96	2e-07	6.72e-06	Down
1408	ILMN_3238676	ULBP2	-0.423799	6	2e-07	6.73e-06	Down
1409	ILMN_1764361	DUSP16	0.444038	72.9138	2.01e-07	6.74e-06	Up
1410	ILMN_2098499	TTTY12	-0.72114	76.1603	2.01e-07	6.74e-06	Down
1411	ILMN_1789005	ATP6V0C	-1.49776	96	2.01e-07	6.74e-06	Down
1412	ILMN_1766054	ABCA1	-3.58254	96	2.01e-07	6.74e-06	Down
1413	ILMN_1753518	LOC651524	-1.21114	96	2.05e-07	6.85e-06	Down
1414	ILMN_2115350	TNXA	0.55826	46.0401	2.08e-07	6.95e-06	Up
1415	ILMN_2328029	EXT2	0.420691	6	2.08e-07	6.95e-06	Up
1416	ILMN_3289171	LOC100131572	0.751012	96	2.08e-07	6.95e-06	Up
1417	ILMN_2230892	IL10RB	-1.20029	96	2.09e-07	6.97e-06	Down
1418	ILMN_3310176	MIR593	-0.503261	7.08216	2.1e-07	7e-06	Down
1419	ILMN_1698038	FAM188B	-0.702132	96	2.1e-07	7e-06	Down
1420	ILMN_1809483	HSD17B14	-1.27541	96	2.1e-07	7e-06	Down
1421	ILMN_1705737	IMPDH2	0.674561	74.3567	2.12e-07	7.05e-06	Up
1422	ILMN_1775444	FLJ12078	0.861896	96	2.15e-07	7.15e-06	Up
1423	ILMN_1675488	SLC13A3	0.483075	74.7174	2.15e-07	7.15e-06	Up
1424	ILMN_2336130	SULT1A4	-0.77593	69.8477	2.17e-07	7.21e-06	Down
1425	ILMN_1658950	LOC400890	0.272216	41.5311	2.18e-07	7.24e-06	Up
1426	ILMN_3262876	LOC100128002	0.596017	6	2.18e-07	7.24e-06	Up
1427	ILMN_1755077	HEBP2	-0.544343	26.2004	2.19e-07	7.26e-06	Down
1428	ILMN_2151488	RMI1	-0.619656	6	2.19e-07	7.26e-06	Down
1429	ILMN_3251560	TMEM167A	-0.784877	96	2.2e-07	7.28e-06	Down
1430	ILMN_1812721	LOC728014	0.763393	96	2.2e-07	7.29e-06	Up
1431	ILMN_2136089	MTE	0.545884	45.1383	2.23e-07	7.37e-06	Up
1432	ILMN_3236130	LOC100132547	0.652645	96	2.26e-07	7.46e-06	Up
1433	ILMN_1697880	PLD2	-0.451762	20.4289	2.26e-07	7.46e-06	Down
1434	ILMN_1790518	PHF16	0.597666	60.2886	2.28e-07	7.52e-06	Up
1435	ILMN_3213925	LOC441481	-0.989006	76.1603	2.29e-07	7.54e-06	Down
1436	ILMN_1679178	ATP5D	0.633988	50.7295	2.29e-07	7.54e-06	Up
1437	ILMN_1760855	OCRL	-1.01568	96	2.29e-07	7.54e-06	Down
1438	ILMN_2355831	FHL2	0.680511	96	2.3e-07	7.58e-06	Up
1439	ILMN_1904618	HS.574104	0.378113	6	2.33e-07	7.67e-06	Down
1440	ILMN_1702691	TNFAIP3	1.47527	54.3367	2.34e-07	7.7e-06	Up
1441	ILMN_2074748	HAL	-0.844797	42.2525	2.37e-07	7.79e-06	Down
1442	ILMN_1677719	CHST1	-0.511448	6	2.46e-07	8.07e-06	Down
1443	ILMN_3309214	MIR509-3	0.440622	72.9138	2.46e-07	8.08e-06	Up
1444	ILMN_1728802	SDCCAG8	-0.437382	73.2745	2.47e-07	8.11e-06	Down
1445	ILMN_1657857	TMEM14C	-0.753793	96	2.49e-07	8.15e-06	Down
1446	ILMN_2043569	MOSPD2	-0.574394	73.0942	2.49e-07	8.16e-06	Down
1447	ILMN_1726520	TDP1	0.433029	51.6313	2.5e-07	8.16e-06	Up
1448	ILMN_1696317	CACNA2D4	-1.38058	96	2.53e-07	8.28e-06	Down
1449	ILMN_2183409	SCARB1	-1.22495	96	2.56e-07	8.38e-06	Down
1450	ILMN_1802096	ABTB1	-1.02339	37.3828	2.62e-07	8.56e-06	Down
1451	ILMN_1671152	LOC649801	0.345973	30.1683	2.64e-07	8.61e-06	Up
1452	ILMN_1656274	PRPF38A	0.417065	37.9238	2.65e-07	8.62e-06	Up
1453	ILMN_3243466	LIPN	0.709429	6	2.65e-07	8.64e-06	Down
1454	ILMN_2089329	SPRY2	-0.927417	96	2.69e-07	8.75e-06	Down
1455	ILMN_1670870	ALCAM	-0.800373	25.6593	2.72e-07	8.83e-06	Down
1456	ILMN_3287244	LOC728138	-0.616149	24.2164	2.72e-07	8.83e-06	Down
1457	ILMN_2345837	CLTA	-0.625399	96	2.73e-07	8.87e-06	Down
1458	ILMN_3281480	LOC201651	0.354327	6	2.73e-07	8.87e-06	Up
1459	ILMN_1811692	FTSJ3	0.394629	73.6353	2.74e-07	8.87e-06	Up
1460	ILMN_2099783	ATP6V1F	-1.47279	96	2.75e-07	8.9e-06	Down
1461	ILMN_1674609	CLTB	-0.479275	96	2.76e-07	8.93e-06	Down
1462	ILMN_1693311	TMBIM6	-0.942094	96	2.79e-07	9.04e-06	Down
1463	ILMN_1799467	SAMD9L	1.04285	96	2.81e-07	9.09e-06	Up
1464	ILMN_1705849	SPR	-1.29435	96	2.85e-07	9.22e-06	Down
1465	ILMN_2097185	PUS3	0.687615	68.0441	2.9e-07	9.35e-06	Up
1466	ILMN_2279873	WHAMM	0.556367	96	2.9e-07	9.36e-06	Up
1467	ILMN_1703565	GLTSCR2	0.21105	62.2725	2.92e-07	9.43e-06	Up
1468	ILMN_1787185	ECE2	-0.486483	30.1683	2.96e-07	9.55e-06	Down
1469	ILMN_1721989	ATP5F1	-0.468677	96	2.98e-07	9.59e-06	Down
1470	ILMN_2336595	ACSS2	-1.06453	96	3e-07	9.66e-06	Down
1471	ILMN_1664828	APOBEC3H	0.601305	42.7936	3.02e-07	9.72e-06	Up
1472	ILMN_2397954	PARP3	0.970526	96	3.02e-07	9.72e-06	Up
1473	ILMN_1745963	FOLR2	-1.36078	96	3.05e-07	9.81e-06	Down
1474	ILMN_2181892	BEX2	0.863034	96	3.1e-07	9.95e-06	Up
1475	ILMN_1790100	C11ORF82	0.534071	96	3.1e-07	9.95e-06	Up
1476	ILMN_1803219	TMC4	-0.743595	96	3.11e-07	9.98e-06	Down
1477	ILMN_1737574	LOC648605	-0.612006	27.4629	3.12e-07	9.98e-06	Down
1478	ILMN_2348487	EMR3	-2.34616	96	3.14e-07	1e-05	Down
1479	ILMN_1719498	ABHD7	0.439836	57.9439	3.14e-07	1.01e-05	Up
1480	ILMN_1732071	HIST2H2BE	-1.17194	47.3026	3.16e-07	1.01e-05	Down
1481	ILMN_3235231	SNORA49	-0.50712	30.8898	3.17e-07	1.01e-05	Down
1482	ILMN_2305407	ZBTB16	0.323163	33.7756	3.18e-07	1.02e-05	Up
1483	ILMN_2375651	SCNM1	-0.737842	58.6653	3.26e-07	1.04e-05	Down
1484	ILMN_2349771	FCN3	0.301307	6	3.28e-07	1.04e-05	Up
1485	ILMN_1670672	TMEM37	-0.800479	96	3.37e-07	1.07e-05	Down
1486	ILMN_1756220	DDX18	0.667227	45.499	3.38e-07	1.08e-05	Up
1487	ILMN_2355953	LILRB4	-2.72724	96	3.41e-07	1.09e-05	Down
1488	ILMN_1814194	TCF4	-0.684328	6	3.43e-07	1.09e-05	Down
1489	ILMN_1773427	KANK1	1.30234	6	3.45e-07	1.1e-05	Up
1490	ILMN_1659017	C11ORF74	-1.5072	96	3.48e-07	1.1e-05	Down
1491	ILMN_1774584	C2ORF28	-0.492417	87.3427	3.5e-07	1.11e-05	Down
1492	ILMN_1798104	GRIN2A	-0.404043	25.6593	3.5e-07	1.11e-05	Down
1493	ILMN_1700604	RBM14	0.313525	64.0762	3.52e-07	1.11e-05	Up
1494	ILMN_2387952	FAM134B	0.865696	96	3.53e-07	1.12e-05	Up
1495	ILMN_2129161	LRRC32	1.53634	31.4309	3.54e-07	1.12e-05	Up
1496	ILMN_3239748	LOC100134370	0.214064	38.4649	3.55e-07	1.12e-05	Up
1497	ILMN_2338963	SLC29A1	-0.823544	96	3.59e-07	1.13e-05	Down
1498	ILMN_1656361	LOC201175	-0.965022	25.2986	3.66e-07	1.16e-05	Down
1499	ILMN_1742068	PRAMEF10	-0.375007	96	3.69e-07	1.17e-05	Down
1500	ILMN_1660368	TRRAP	0.592438	34.497	3.69e-07	1.17e-05	Up
1501	ILMN_1786847	TGM3	-0.944217	52.8938	3.76e-07	1.19e-05	Down
1502	ILMN_1781700	IL18R1	0.721166	96	3.83e-07	1.21e-05	Up
1503	ILMN_1683682	DAGLA	-1.05761	96	3.86e-07	1.21e-05	Down
1504	ILMN_1777915	STX6	-0.522757	27.4629	3.88e-07	1.22e-05	Down
1505	ILMN_2415786	CD96	0.891132	96	3.92e-07	1.23e-05	Up
1506	ILMN_1651705	CAT	-1.22222	96	3.92e-07	1.23e-05	Down
1507	ILMN_1661622	TBC1D7	-1.08245	96	3.92e-07	1.23e-05	Up
1508	ILMN_1695157	CA4	-1.93473	34.6774	3.94e-07	1.24e-05	Down
1509	ILMN_1669696	ZNF792	0.493153	96	3.99e-07	1.25e-05	Up
1510	ILMN_2414027	CKLF	-0.769718	38.6453	4.01e-07	1.26e-05	Down
1511	ILMN_1767816	APH1B	-1.74987	96	4.06e-07	1.27e-05	Down
1512	ILMN_1731048	TLR1	-1.07949	96	4.07e-07	1.27e-05	Down
1513	ILMN_3246547	CNPY1	0.402271	45.8597	4.09e-07	1.28e-05	Up
1514	ILMN_1716265	PGM2L1	0.529124	96	4.1e-07	1.28e-05	Up
1515	ILMN_1654552	MRPS31	0.558158	96	4.12e-07	1.29e-05	Up
1516	ILMN_3249240	C4ORF46	0.432077	96	4.14e-07	1.29e-05	Up
1517	ILMN_1770245	EPB41L5	-1.11301	96	4.16e-07	1.3e-05	Down
1518	ILMN_3241234	LOC730278	-1.24543	58.485	4.16e-07	1.3e-05	Down
1519	ILMN_2313672	IL1RL1	0.624232	72.5531	4.17e-07	1.3e-05	Up
1520	ILMN_1748546	37500	-0.636136	96	4.17e-07	1.3e-05	Down
1521	ILMN_1766565	KRTAP5-9	0.40533	6	4.2e-07	1.31e-05	Down
1522	ILMN_1780057	RENBP	-2.41417	96	4.23e-07	1.32e-05	Down
1523	ILMN_2145116	TMEM173	0.60745	56.1403	4.25e-07	1.32e-05	Up
1524	ILMN_1779706	TP53BP2	0.738189	55.4188	4.3e-07	1.33e-05	Up
1525	ILMN_2352563	CLDND1	0.957927	96	4.32e-07	1.34e-05	Up
1526	ILMN_1654074	ITGA3	-0.278636	48.3848	4.34e-07	1.34e-05	Down
1527	ILMN_1680703	MRPS15	-0.647373	96	4.34e-07	1.34e-05	Down
1528	ILMN_1676336	AADACL1	-1.14503	96	4.34e-07	1.34e-05	Down
1529	ILMN_1787509	PRIC285	0.810073	96	4.39e-07	1.36e-05	Up
1530	ILMN_3273286	LOC100127951	-0.417315	58.8457	4.46e-07	1.38e-05	Down
1531	ILMN_2166457	HPGD	0.732959	71.1102	4.47e-07	1.38e-05	Up
1532	ILMN_1721636	TSC22D4	-0.507056	25.1182	4.51e-07	1.39e-05	Down
1533	ILMN_1765979	LOC147645	-0.376994	96	4.54e-07	1.4e-05	Down
1534	ILMN_2210601	RNASEL	-0.66025	75.0782	4.55e-07	1.4e-05	Down
1535	ILMN_1707748	PIM3	1.0456	23.6754	4.56e-07	1.4e-05	Up
1536	ILMN_1686871	PARP1	0.584948	96	4.56e-07	1.41e-05	Up
1537	ILMN_1701289	MGC40489	0.400529	64.7976	4.63e-07	1.43e-05	Up
1538	ILMN_2344182	TMTC4	-0.493528	26.2004	4.64e-07	1.43e-05	Down
1539	ILMN_1811387	TFF3	-0.494492	52.3527	4.66e-07	1.43e-05	Down
1540	ILMN_3258424	LOC100129118	-0.647245	36.1202	4.74e-07	1.46e-05	Down
1541	ILMN_1811719	MYO7A	-0.820596	96	4.77e-07	1.47e-05	Down
1542	ILMN_1745900	LOC641849	0.474639	96	4.81e-07	1.48e-05	Up
1543	ILMN_1660031	P2RY6	-2.62814	96	4.85e-07	1.49e-05	Down
1544	ILMN_2355586	ATRN	-0.698468	81.2104	4.91e-07	1.5e-05	Down
1545	ILMN_1688639	FBXL2	-0.551957	47.1222	4.92e-07	1.51e-05	Down
1546	ILMN_1715173	RPS6KA1	-0.498743	96	5.07e-07	1.55e-05	Down
1547	ILMN_3246783	LOC100131330	0.517174	96	5.07e-07	1.55e-05	Up
1548	ILMN_2335123	DUB3	-0.421957	48.2044	5.07e-07	1.55e-05	Down
1549	ILMN_2398107	ASNS	0.606164	96	5.12e-07	1.57e-05	Up
1550	ILMN_1705904	C1ORF138	-0.542884	71.2906	5.24e-07	1.6e-05	Down
1551	ILMN_1761010	PCCB	-1.19662	96	5.26e-07	1.61e-05	Down
1552	ILMN_2126038	STMN2	-0.417678	47.3026	5.33e-07	1.63e-05	Up
1553	ILMN_1682449	ZNF518B	0.532444	61.5511	5.34e-07	1.63e-05	Up
1554	ILMN_2383305	GPATCH4	0.745883	50.008	5.34e-07	1.63e-05	Up
1555	ILMN_1719986	PIK3IP1	0.80344	50.9098	5.36e-07	1.63e-05	Up
1556	ILMN_1784166	C7ORF28A	0.433666	51.8116	5.42e-07	1.65e-05	Up
1557	ILMN_1806818	MCM3	0.634613	31.6112	5.44e-07	1.65e-05	Up
1558	ILMN_1673357	SLA2	0.868464	41.8918	5.45e-07	1.66e-05	Up
1559	ILMN_1723274	GPR55	0.442474	58.3046	5.53e-07	1.68e-05	Up
1560	ILMN_1656194	TSPAN10	-1.72152	96	5.65e-07	1.71e-05	Down
1561	ILMN_1715864	NHS	-0.619158	62.0922	5.65e-07	1.71e-05	Down
1562	ILMN_2364062	THOC4	-0.635071	69.487	5.66e-07	1.71e-05	Down
1563	ILMN_1681221	C9ORF100	0.299453	46.0401	5.7e-07	1.73e-05	Down
1564	ILMN_3191263	LOC100129232	-0.606866	6	5.77e-07	1.75e-05	Up
1565	ILMN_1728071	KRAS	0.495736	68.0441	5.85e-07	1.77e-05	Up
1566	ILMN_1810486	RAB34	-1.02822	96	5.89e-07	1.78e-05	Down
1567	ILMN_1696699	FAM184A	0.903918	26.9218	5.92e-07	1.79e-05	Up
1568	ILMN_2294978	RNASE4	-0.67503	83.014	5.98e-07	1.8e-05	Down
1569	ILMN_1811238	ALPK2	0.854707	96	6.04e-07	1.82e-05	Up
1570	ILMN_2125010	SKAP2	-0.749484	51.8116	6.05e-07	1.82e-05	Down
1571	ILMN_2121437	NCL	0.507463	62.2725	6.11e-07	1.84e-05	Up
1572	ILMN_2401822	FTSJ1	0.610997	50.5491	6.11e-07	1.84e-05	Up
1573	ILMN_1684349	IL2RB	1.0412	96	6.13e-07	1.84e-05	Up
1574	ILMN_1752107	MIB2	-0.35976	46.0401	6.15e-07	1.85e-05	Down
1575	ILMN_1788936	KREMEN1	0.352217	49.4669	6.21e-07	1.87e-05	Up
1576	ILMN_1758852	ENTPD7	0.739301	6	6.31e-07	1.89e-05	Up
1577	ILMN_1666385	CALM3	-0.481979	35.0381	6.34e-07	1.9e-05	Down
1578	ILMN_2100085	WDR47	0.389769	28.004	6.59e-07	1.98e-05	Up
1579	ILMN_1716105	NLRP12	-0.935584	34.497	6.59e-07	1.98e-05	Down
1580	ILMN_1808325	TM4SF19	1.18039	41.5311	6.62e-07	1.98e-05	Up
1581	ILMN_1787127	SLC43A2	-1.28012	96	6.63e-07	1.98e-05	Down
1582	ILMN_1685012	EAF1	0.648864	39.006	6.69e-07	2e-05	Up
1583	ILMN_1724194	NPEPL1	-0.920158	96	6.69e-07	2e-05	Down
1584	ILMN_1674285	LOC401233	-0.789085	61.7315	6.71e-07	2.01e-05	Down
1585	ILMN_1689665	NAE1	0.613601	63.3547	6.76e-07	2.02e-05	Up
1586	ILMN_1671171	CECR2	0.479975	20.4289	6.77e-07	2.02e-05	Up
1587	ILMN_2413278	RPL13	0.835031	96	6.77e-07	2.02e-05	Up
1588	ILMN_1776121	MGC42367	-1.09501	96	6.88e-07	2.05e-05	Down
1589	ILMN_1667551	GUSBL1	-1.01757	96	7.03e-07	2.09e-05	Down
1590	ILMN_1688346	ZNF800	0.911193	81.2104	7.04e-07	2.09e-05	Up
1591	ILMN_2300970	ETFB	-0.381577	29.6273	7.05e-07	2.1e-05	Down
1592	ILMN_1705750	TGM2	-1.56416	96	7.08e-07	2.11e-05	Down
1593	ILMN_2364971	PPP2R5C	0.607435	96	7.1e-07	2.11e-05	Up
1594	ILMN_1795429	VCL	-0.996205	32.8737	7.18e-07	2.13e-05	Down
1595	ILMN_1670325	SLC47A1	-1.63817	96	7.18e-07	2.13e-05	Down
1596	ILMN_3273768	LOC100130311	0.922992	6	7.24e-07	2.15e-05	Up
1597	ILMN_1741712	MS4A4A	-0.626238	96	7.24e-07	2.15e-05	Down
1598	ILMN_1728501	CHRNA9	-0.437617	20.9699	7.33e-07	2.17e-05	Up
1599	ILMN_3206429	LOC646936	0.866108	61.1904	7.37e-07	2.18e-05	Up
1600	ILMN_2128770	CDR2L	-0.716894	96	7.49e-07	2.22e-05	Down
1601	ILMN_1798926	SOCS2	0.466205	96	7.51e-07	2.22e-05	Up
1602	ILMN_1805827	PPA1	0.618715	96	7.54e-07	2.22e-05	Up
1603	ILMN_1684040	C6ORF190	1.0465	81.0301	7.54e-07	2.22e-05	Up
1604	ILMN_1672623	LOC650990	-0.429089	6	7.54e-07	2.22e-05	Up
1605	ILMN_2295957	HHLA3	0.50442	6	7.58e-07	2.23e-05	Up
1606	ILMN_2299612	TMEM150A	-0.973389	96	7.61e-07	2.24e-05	Down
1607	ILMN_2206151	NEDD1	-0.452121	81.3908	7.68e-07	2.26e-05	Down
1608	ILMN_1651486	COX11P	-0.308953	52.8938	7.69e-07	2.26e-05	Down
1609	ILMN_1734740	GPR65	1.01641	6	7.8e-07	2.29e-05	Up
1610	ILMN_3267476	LOC100129243	0.702551	96	7.89e-07	2.32e-05	Up
1611	ILMN_2401057	CANX	-1.14603	96	7.94e-07	2.33e-05	Down
1612	ILMN_1766363	FLT3	0.815655	96	8.02e-07	2.35e-05	Up
1613	ILMN_2214144	TWSG1	0.802497	33.0541	8.03e-07	2.36e-05	Up
1614	ILMN_1806106	GNL3	0.756775	56.3206	8.14e-07	2.39e-05	Up
1615	ILMN_3272733	LOC100129540	0.633928	6	8.19e-07	2.4e-05	Up
1616	ILMN_1800733	MANBA	-1.44388	96	8.21e-07	2.4e-05	Down
1617	ILMN_1670899	FBN2	-0.619863	89.1463	8.29e-07	2.43e-05	Down
1618	ILMN_2058468	BACH2	0.731434	96	8.31e-07	2.43e-05	Up
1619	ILMN_3219739	LOC727970	0.671675	96	8.34e-07	2.44e-05	Up
1620	ILMN_1797604	CAP1	-0.51471	59.2064	8.8e-07	2.57e-05	Down
1621	ILMN_1773117	BCOR	0.552471	96	8.86e-07	2.59e-05	Up
1622	ILMN_1755873	EMR3	-1.38354	96	8.96e-07	2.61e-05	Down
1623	ILMN_2376455	CSF2RA	-1.48328	96	9.06e-07	2.64e-05	Down
1624	ILMN_1722850	VGLL2	0.41612	6	9.33e-07	2.72e-05	Down
1625	ILMN_2373335	LIG3	0.499439	6	9.34e-07	2.72e-05	Up
1626	ILMN_1792689	HIST1H2AC	-1.30181	34.3166	9.42e-07	2.74e-05	Down
1627	ILMN_2378100	FBXL5	-0.597873	55.9599	9.42e-07	2.74e-05	Down
1628	ILMN_1764867	LOC649431	-0.515505	26.5611	9.49e-07	2.76e-05	Down
1629	ILMN_2256050	SERPINA1	-0.370981	40.4489	9.64e-07	2.8e-05	Down
1630	ILMN_1861865	HS.537591	0.353262	59.3868	9.76e-07	2.83e-05	Up
1631	ILMN_1680453	ITM2C	0.785485	80.3086	9.82e-07	2.85e-05	Up
1632	ILMN_1743836	MXRA7	0.710047	52.1723	9.83e-07	2.85e-05	Up
1633	ILMN_1718558	PARP12	0.720541	96	9.92e-07	2.87e-05	Up
1634	ILMN_1776679	TAZ	-0.405755	42.0721	9.96e-07	2.88e-05	Down
1635	ILMN_1663512	COX5B	-0.809313	96	9.97e-07	2.89e-05	Down
1636	ILMN_1670165	LOC641742	-0.632608	53.6152	1e-06	2.9e-05	Down
1637	ILMN_1690420	GFI1	1.16051	96	1.01e-06	2.91e-05	Up
1638	ILMN_2240811	FRMPD2L2	-0.367023	26.02	1.01e-06	2.92e-05	Down
1639	ILMN_2081988	LANCL1	0.618457	96	1.01e-06	2.93e-05	Up
1640	ILMN_2099528	BTLA	0.742038	62.2725	1.03e-06	2.97e-05	Up
1641	ILMN_1678766	DYNLT1	-0.891925	96	1.03e-06	2.97e-05	Down
1642	ILMN_3199655	LOC646784	0.543067	92.0321	1.03e-06	2.98e-05	Up
1643	ILMN_1678841	UBD	1.56528	96	1.04e-06	3e-05	Up
1644	ILMN_3235817	LOC100132941	0.2654	12.493	1.05e-06	3.02e-05	Up
1645	ILMN_3258795	FAM13B	0.501309	96	1.06e-06	3.05e-05	Up
1646	ILMN_1779852	LOC387934	-1.18318	32.513	1.07e-06	3.07e-05	Down
1647	ILMN_1686116	THBS1	-2.39218	33.2345	1.07e-06	3.07e-05	Down
1648	ILMN_1666193	LOC651122	-0.370625	26.3808	1.07e-06	3.08e-05	Down
1649	ILMN_2100000	DHX36	0.493191	96	1.08e-06	3.09e-05	Up
1650	ILMN_1765557	OLFML2B	-1.36711	96	1.09e-06	3.11e-05	Down
1651	ILMN_2365644	PTPRS	0.392575	6	1.1e-06	3.16e-05	Up
1652	ILMN_1769112	C2ORF58	-0.61339	96	1.11e-06	3.19e-05	Down
1653	ILMN_2061310	ZNF280C	0.442427	96	1.11e-06	3.19e-05	Up
1654	ILMN_3201365	LOC442232	0.583057	96	1.13e-06	3.23e-05	Up
1655	ILMN_2322375	MAFF	1.04404	34.3166	1.14e-06	3.25e-05	Up
1656	ILMN_2205050	PRKX	0.379529	30.3487	1.16e-06	3.31e-05	Up
1657	ILMN_3211488	LOC400061	-0.460909	6	1.17e-06	3.34e-05	Up
1658	ILMN_1769575	JAM3	0.76586	96	1.19e-06	3.38e-05	Up
1659	ILMN_1725105	EEF1E1	0.504091	96	1.19e-06	3.39e-05	Up
1660	ILMN_2392043	SPI1	-2.07254	96	1.19e-06	3.39e-05	Down
1661	ILMN_2408815	NAP1L1	0.458107	96	1.2e-06	3.42e-05	Up
1662	ILMN_3299478	LOC728428	0.438494	52.8938	1.21e-06	3.43e-05	Up
1663	ILMN_1780861	LOC653506	-0.730751	96	1.21e-06	3.45e-05	Down
1664	ILMN_1724658	BNIP3	-0.423933	6	1.22e-06	3.46e-05	Up
1665	ILMN_1882495	HS.409512	0.856963	96	1.22e-06	3.47e-05	Up
1666	ILMN_2112493	DAP	-0.680219	96	1.22e-06	3.48e-05	Down
1667	ILMN_2128967	C11ORF1	0.76361	77.2425	1.23e-06	3.49e-05	Up
1668	ILMN_1791647	ASIP	-1.51095	96	1.26e-06	3.56e-05	Down
1669	ILMN_2093343	PLAC8	0.640186	30.1683	1.26e-06	3.58e-05	Up
1670	ILMN_2372082	SNRPN	0.419197	56.1403	1.26e-06	3.58e-05	Up
1671	ILMN_1799104	SPAG9	-0.647091	81.5711	1.27e-06	3.6e-05	Down
1672	ILMN_3297880	SEC13	-0.704503	96	1.28e-06	3.63e-05	Down
1673	ILMN_3281594	LOC646093	0.518817	96	1.28e-06	3.63e-05	Up
1674	ILMN_2381655	EDA	-0.336299	28.9058	1.28e-06	3.63e-05	Down
1675	ILMN_1751975	ALOX15B	-1.06475	96	1.28e-06	3.63e-05	Down
1676	ILMN_2053281	C14ORF149	-0.772862	96	1.28e-06	3.63e-05	Down
1677	ILMN_1660624	LIMK2	1.54591	23.495	1.31e-06	3.69e-05	Up
1678	ILMN_1775330	C15ORF52	-1.4835	96	1.31e-06	3.69e-05	Down
1679	ILMN_1666122	HEG1	0.536525	96	1.32e-06	3.73e-05	Up
1680	ILMN_1657624	NSFL1C	-0.508662	96	1.32e-06	3.73e-05	Down
1681	ILMN_2403946	FEZ2	-0.787879	96	1.33e-06	3.73e-05	Down
1682	ILMN_1765258	HLA-E	-0.807595	96	1.33e-06	3.75e-05	Down
1683	ILMN_1776125	TRK1	0.578694	55.4188	1.33e-06	3.75e-05	Up
1684	ILMN_1682694	LOC203547	0.574426	70.0281	1.34e-06	3.76e-05	Up
1685	ILMN_1653026	PLAC8	0.589688	45.8597	1.34e-06	3.77e-05	Up
1686	ILMN_1815719	PLCG2	-0.664178	82.8337	1.34e-06	3.77e-05	Down
1687	ILMN_1683664	LOC650369	0.556034	96	1.35e-06	3.79e-05	Up
1688	ILMN_3209832	LOC100131801	-0.525104	96	1.36e-06	3.81e-05	Down
1689	ILMN_3253990	LOC100130233	0.459382	58.8457	1.37e-06	3.83e-05	Up
1690	ILMN_2176625	LOC285735	-0.447202	6	1.39e-06	3.89e-05	Up
1691	ILMN_1693310	ITFG1	-0.802197	96	1.39e-06	3.9e-05	Down
1692	ILMN_2363591	SDCBP	-1.34146	96	1.4e-06	3.93e-05	Down
1693	ILMN_2079386	RPL22	0.478083	96	1.42e-06	3.97e-05	Up
1694	ILMN_1674953	LOC642403	-0.355688	77.6032	1.43e-06	4.01e-05	Down
1695	ILMN_1676408	TAGAP	1.49102	6	1.43e-06	4.01e-05	Up
1696	ILMN_1712457	PDC	0.35433	22.0521	1.44e-06	4.02e-05	Up
1697	ILMN_2181867	ANKRD20B	-0.371766	21.8717	1.47e-06	4.1e-05	Down
1698	ILMN_2398274	PYCARD	-0.97563	60.4689	1.48e-06	4.14e-05	Down
1699	ILMN_1776552	FUBP1	0.538249	61.9118	1.49e-06	4.14e-05	Up
1700	ILMN_1654411	CCL18	0.505445	26.9218	1.49e-06	4.15e-05	Up
1701	ILMN_3289257	LOC388707	0.516682	67.8637	1.49e-06	4.15e-05	Up
1702	ILMN_1717727	LOC284293	0.83585	96	1.51e-06	4.19e-05	Up
1703	ILMN_1721672	GPR171	0.598039	96	1.51e-06	4.2e-05	Up
1704	ILMN_1744113	TNFAIP8L2	-0.904744	62.6333	1.51e-06	4.21e-05	Down
1705	ILMN_1757210	CALML4	-0.602686	60.6493	1.52e-06	4.22e-05	Down
1706	ILMN_3307940	FLJ35776	0.384981	69.6673	1.55e-06	4.3e-05	Up
1707	ILMN_1707881	NMNAT2	0.289959	69.1263	1.56e-06	4.33e-05	Up
1708	ILMN_2346997	RAB23	0.638733	59.0261	1.58e-06	4.37e-05	Up
1709	ILMN_1861376	HS.99472	-0.631427	96	1.58e-06	4.37e-05	Down
1710	ILMN_1669966	NDUFS7	-0.807694	96	1.59e-06	4.4e-05	Down
1711	ILMN_3232156	C7ORF58	-0.383488	96	1.59e-06	4.4e-05	Down
1712	ILMN_1676372	CD209	-3.29265	96	1.61e-06	4.45e-05	Down
1713	ILMN_3201221	LOC341315	0.478625	62.2725	1.62e-06	4.47e-05	Up
1714	ILMN_3242448	SNORA11D	-0.401859	96	1.62e-06	4.47e-05	Down
1715	ILMN_1669747	UNC13B	-0.900015	96	1.62e-06	4.47e-05	Down
1716	ILMN_2094630	TRIM60	-0.398845	47.8437	1.64e-06	4.53e-05	Up
1717	ILMN_1729180	GATM	-0.723827	96	1.66e-06	4.59e-05	Down
1718	ILMN_2397230	USP16	0.349752	96	1.69e-06	4.67e-05	Up
1719	ILMN_2289533	KCNIP1	0.392408	26.3808	1.71e-06	4.7e-05	Down
1720	ILMN_2329679	TPST2	-0.566938	77.0621	1.71e-06	4.7e-05	Down
1721	ILMN_1809931	NDRG1	0.574189	47.8437	1.71e-06	4.71e-05	Up
1722	ILMN_2398159	DKK3	1.00208	55.0581	1.72e-06	4.73e-05	Up
1723	ILMN_1800873	SEZ6L2	0.865923	6	1.73e-06	4.76e-05	Up
1724	ILMN_1696079	DNAJC6	0.818234	6	1.74e-06	4.77e-05	Down
1725	ILMN_1660847	PFKFB3	0.757476	6	1.74e-06	4.78e-05	Up
1726	ILMN_1679620	LOC728519	-1.39394	96	1.75e-06	4.8e-05	Down
1727	ILMN_3249538	SNORA2B	-0.663738	31.7916	1.76e-06	4.81e-05	Down
1728	ILMN_1705064	NDEL1	-0.529249	38.4649	1.76e-06	4.82e-05	Down
1729	ILMN_2333219	ACHE	-0.565452	96	1.78e-06	4.87e-05	Down
1730	ILMN_2225537	PTGR1	-1.79134	96	1.78e-06	4.87e-05	Down
1731	ILMN_1687546	HSP90AA1	-1.08792	96	1.78e-06	4.88e-05	Down
1732	ILMN_3188583	DKFZP547K054	0.292374	43.3347	1.79e-06	4.88e-05	Up
1733	ILMN_2308849	MYADM	-0.818269	47.483	1.79e-06	4.9e-05	Down
1734	ILMN_1651237	CDT1	1.08015	96	1.81e-06	4.93e-05	Up
1735	ILMN_1660193	ZNF529	0.403223	96	1.81e-06	4.93e-05	Up
1736	ILMN_3166114	ERCC-00112	-0.361337	76.3407	1.83e-06	4.98e-05	Down
1737	ILMN_1685480	TARS	0.554932	96	1.84e-06	5.02e-05	Up
1738	ILMN_2217935	RFC1	0.748943	96	1.85e-06	5.05e-05	Up
1739	ILMN_1651496	HIST1H2BD	-0.939528	48.9259	1.86e-06	5.05e-05	Down
1740	ILMN_1772692	DICER1	-0.772441	96	1.86e-06	5.05e-05	Down
1741	ILMN_1750674	SDSL	-2.19128	96	1.87e-06	5.08e-05	Down
1742	ILMN_1744635	IGDCC3	-0.418731	41.8918	1.88e-06	5.11e-05	Down
1743	ILMN_3249748	LDHA	0.694912	82.6533	1.89e-06	5.13e-05	Up
1744	ILMN_1783060	SLC25A20	0.771105	96	1.89e-06	5.14e-05	Up
1745	ILMN_1720850	BAZ2B	-0.868723	6	1.9e-06	5.15e-05	Down
1746	ILMN_1699695	TNFRSF21	-1.32617	96	1.91e-06	5.18e-05	Down
1747	ILMN_1714393	RAB24	0.717184	6	1.93e-06	5.23e-05	Down
1748	ILMN_1736042	ME1	-0.690156	96	1.93e-06	5.24e-05	Down
1749	ILMN_2083833	CNOT6L	0.708094	53.976	1.94e-06	5.25e-05	Up
1750	ILMN_1799863	AOC2	0.287768	20.6092	1.96e-06	5.31e-05	Up
1751	ILMN_2141482	SERPINF1	-0.583444	96	1.97e-06	5.32e-05	Down
1752	ILMN_1703006	MTCH1	-0.884723	96	1.99e-06	5.38e-05	Down
1753	ILMN_1740742	UROD	-0.75064	96	2e-06	5.39e-05	Down
1754	ILMN_1771799	ZNF708	-0.398707	6	2.03e-06	5.47e-05	Down
1755	ILMN_1808824	NEBL	0.388063	6	2.04e-06	5.5e-05	Up
1756	ILMN_1737252	NRG1	-0.468076	48.5651	2.05e-06	5.53e-05	Down
1757	ILMN_2102670	GATA2	0.51529	66.2405	2.06e-06	5.54e-05	Up
1758	ILMN_1788607	RPL23A	0.702119	96	2.08e-06	5.59e-05	Up
1759	ILMN_1739428	IFIT2	-1.22202	35.7595	2.08e-06	5.6e-05	Down
1760	ILMN_1815682	C3ORF37	0.43502	96	2.09e-06	5.63e-05	Up
1761	ILMN_1737563	RS1	0.28562	6	2.1e-06	5.65e-05	Down
1762	ILMN_1667319	LPPR2	-0.464699	45.1383	2.11e-06	5.68e-05	Down
1763	ILMN_1711030	OPLAH	-1.3229	96	2.13e-06	5.71e-05	Down
1764	ILMN_1655191	CASZ1	0.93287	96	2.13e-06	5.71e-05	Up
1765	ILMN_2388461	PCDHA7	-0.380588	23.8557	2.13e-06	5.72e-05	Down
1766	ILMN_1803351	CPNE7	0.377444	74.3567	2.15e-06	5.75e-05	Up
1767	ILMN_2247868	NFKB2	0.511078	68.4048	2.15e-06	5.75e-05	Up
1768	ILMN_1695079	ZNF101	0.88627	96	2.15e-06	5.77e-05	Up
1769	ILMN_3279927	LOC100131675	0.452064	96	2.16e-06	5.77e-05	Up
1770	ILMN_2168520	C11ORF70	0.411142	66.6012	2.16e-06	5.77e-05	Up
1771	ILMN_1807491	LAIR2	0.887765	37.9238	2.18e-06	5.83e-05	Up
1772	ILMN_1681415	SIGLEC7	-0.750609	96	2.2e-06	5.87e-05	Down
1773	ILMN_1806963	C1ORF182	0.193237	57.7635	2.22e-06	5.91e-05	Up
1774	ILMN_1810275	SLC7A7	-3.19755	96	2.22e-06	5.93e-05	Down
1775	ILMN_1723969	PLCB1	0.456052	96	2.23e-06	5.95e-05	Down
1776	ILMN_1713759	UBE2J1	0.782789	54.8778	2.23e-06	5.95e-05	Up
1777	ILMN_2110496	C21ORF91	0.707888	66.4208	2.24e-06	5.96e-05	Up
1778	ILMN_3282174	LOC646688	0.48834	73.0942	2.25e-06	5.98e-05	Up
1779	ILMN_2148459	B2M	-0.277033	96	2.28e-06	6.05e-05	Down
1780	ILMN_1782352	VENTX	-0.595016	96	2.28e-06	6.07e-05	Down
1781	ILMN_1666739	RBM15	0.589391	96	2.29e-06	6.08e-05	Up
1782	ILMN_1746864	PSCDBP	0.864341	96	2.29e-06	6.08e-05	Up
1783	ILMN_3310710	MIR518E	0.378001	6	2.31e-06	6.13e-05	Up
1784	ILMN_1676515	IMPDH1	-0.625724	45.499	2.31e-06	6.13e-05	Down
1785	ILMN_3251686	UBTD2	0.458873	96	2.32e-06	6.15e-05	Up
1786	ILMN_2112580	FCGR3A	-1.28617	31.0701	2.35e-06	6.22e-05	Down
1787	ILMN_1713636	S100A6	-0.731966	23.8557	2.35e-06	6.22e-05	Down
1788	ILMN_3187206	FLJ11827	0.747956	96	2.37e-06	6.27e-05	Up
1789	ILMN_1808374	SNTB2	-0.700933	6	2.38e-06	6.3e-05	Up
1790	ILMN_1789535	DHDDS	-1.45022	96	2.38e-06	6.3e-05	Down
1791	ILMN_1768407	LOC647022	0.391147	6	2.39e-06	6.33e-05	Down
1792	ILMN_1685009	ITGAM	-1.25023	96	2.44e-06	6.44e-05	Down
1793	ILMN_1678234	MGC44328	-0.680886	47.8437	2.44e-06	6.44e-05	Down
1794	ILMN_2085862	SLC15A3	-3.30196	96	2.45e-06	6.46e-05	Down
1795	ILMN_1691570	METTL5	-0.621009	6	2.47e-06	6.51e-05	Up
1796	ILMN_1665217	C3ORF34	-0.38978	24.9379	2.49e-06	6.56e-05	Down
1797	ILMN_3251599	LOC727994	0.31408	96	2.49e-06	6.57e-05	Down
1798	ILMN_1715680	NEIL2	0.47294	41.1703	2.52e-06	6.64e-05	Up
1799	ILMN_1790309	PINX1	-0.693354	96	2.53e-06	6.65e-05	Down
1800	ILMN_1691131	LSMD1	-0.718406	45.1383	2.55e-06	6.69e-05	Down
1801	ILMN_3237966	FBXL11	0.65369	96	2.57e-06	6.76e-05	Up
1802	ILMN_2146761	FABP5	-1.8719	46.7615	2.59e-06	6.8e-05	Down
1803	ILMN_1667260	MAPK3	-0.774206	34.497	2.59e-06	6.8e-05	Down
1804	ILMN_2088560	CT45A1	0.481749	42.7936	2.59e-06	6.81e-05	Up
1805	ILMN_1712487	LGTN	0.540147	46.0401	2.6e-06	6.81e-05	Up
1806	ILMN_1698019	LGMN	-2.18028	96	2.6e-06	6.82e-05	Down
1807	ILMN_2092118	FPR1	-2.20738	48.3848	2.63e-06	6.88e-05	Down
1808	ILMN_1793695	ITIH5	0.375547	6	2.67e-06	6.98e-05	Up
1809	ILMN_1748736	LOC652258	-0.269815	74.5371	2.69e-06	7.03e-05	Down
1810	ILMN_2374249	DYRK2	0.738919	96	2.72e-06	7.1e-05	Up
1811	ILMN_2223805	TSGA14	0.480765	96	2.72e-06	7.1e-05	Up
1812	ILMN_3249618	LOC100133477	-0.934467	96	2.77e-06	7.22e-05	Down
1813	ILMN_1655482	TRIM27	-0.382082	6	2.78e-06	7.25e-05	Down
1814	ILMN_2204876	FLVCR2	-1.74154	96	2.78e-06	7.26e-05	Down
1815	ILMN_3259153	ASFMR1	0.438959	29.2665	2.79e-06	7.29e-05	Up
1816	ILMN_1794239	C4ORF26	0.357862	96	2.8e-06	7.3e-05	Down
1817	ILMN_1770338	TM4SF1	1.10722	50.008	2.82e-06	7.34e-05	Up
1818	ILMN_1749078	TIMP2	-1.04729	96	2.83e-06	7.38e-05	Down
1819	ILMN_2352121	NT5C3	0.952323	96	2.84e-06	7.39e-05	Up
1820	ILMN_2372316	PKD1L2	0.271907	35.0381	2.88e-06	7.49e-05	Up
1821	ILMN_2281502	DHRS9	-0.777681	64.6172	2.88e-06	7.49e-05	Down
1822	ILMN_3207490	LOC441896	0.617679	96	2.9e-06	7.53e-05	Up
1823	ILMN_1810857	S100A5	0.219493	96	2.93e-06	7.61e-05	Up
1824	ILMN_2184966	ZHX2	0.774341	96	2.94e-06	7.62e-05	Up
1825	ILMN_1803988	MCL1	1.00824	96	2.95e-06	7.63e-05	Up
1826	ILMN_1696643	TLN1	-1.10753	46.7615	2.95e-06	7.63e-05	Down
1827	ILMN_1738854	CACHD1	-0.816177	96	2.96e-06	7.67e-05	Down
1828	ILMN_1784105	SLC38A7	-0.622569	96	3.02e-06	7.82e-05	Down
1829	ILMN_1781536	FAH	-1.73657	96	3.06e-06	7.91e-05	Down
1830	ILMN_1697937	XKRY	0.277216	96	3.06e-06	7.91e-05	Down
1831	ILMN_1721106	C14ORF159	-0.884961	72.5531	3.06e-06	7.91e-05	Down
1832	ILMN_1803811	TRIB1	-2.10682	96	3.1e-06	8e-05	Down
1833	ILMN_1705892	SH2D1A	0.902781	96	3.14e-06	8.1e-05	Up
1834	ILMN_1670398	BCR	-0.324751	64.2565	3.17e-06	8.17e-05	Down
1835	ILMN_1820244	HS.535360	-0.494737	80.489	3.17e-06	8.18e-05	Down
1836	ILMN_2173611	MT1E	0.869654	57.7635	3.19e-06	8.23e-05	Up
1837	ILMN_1713008	ABCC11	-0.505302	24.2164	3.22e-06	8.29e-05	Down
1838	ILMN_1677764	LOC440905	-0.462976	96	3.22e-06	8.29e-05	Down
1839	ILMN_1740180	SNX3	-0.781814	96	3.22e-06	8.29e-05	Down
1840	ILMN_1735367	HSD17B11	-0.702917	44.5972	3.23e-06	8.31e-05	Down
1841	ILMN_1692072	LOC728006	-0.50947	65.8798	3.27e-06	8.4e-05	Down
1842	ILMN_1676984	DDIT3	-0.9998	48.5651	3.27e-06	8.41e-05	Down
1843	ILMN_1796464	WDR37	0.439443	26.7415	3.28e-06	8.43e-05	Up
1844	ILMN_1744508	FAM53C	-0.747175	46.5812	3.3e-06	8.47e-05	Down
1845	ILMN_1776582	PDK3	-0.861476	6	3.37e-06	8.64e-05	Down
1846	ILMN_1755910	LOC648366	-0.3245	51.2705	3.37e-06	8.64e-05	Down
1847	ILMN_1792885	CTSC	-0.678354	77.4228	3.37e-06	8.64e-05	Down
1848	ILMN_1652082	ELF4	-0.454917	51.8116	3.38e-06	8.64e-05	Down
1849	ILMN_1703279	CXORF57	0.788221	96	3.38e-06	8.66e-05	Up
1850	ILMN_2160929	FEN1	0.66012	96	3.41e-06	8.72e-05	Up
1851	ILMN_1719237	LOC389517	-0.201572	24.0361	3.44e-06	8.79e-05	Down
1852	ILMN_1713031	PGCP	-1.05825	96	3.44e-06	8.8e-05	Down
1853	ILMN_1731714	CREB5	-1.33483	35.3988	3.46e-06	8.84e-05	Down
1854	ILMN_2413816	GRB14	0.373811	64.978	3.47e-06	8.87e-05	Up
1855	ILMN_1775508	CYLD	0.490417	90.9499	3.48e-06	8.88e-05	Up
1856	ILMN_1809495	COX8A	-0.899757	96	3.5e-06	8.92e-05	Down
1857	ILMN_1775937	DDB1	-0.840394	96	3.52e-06	8.98e-05	Down
1858	ILMN_1666384	LOC151579	0.447586	96	3.53e-06	9e-05	Up
1859	ILMN_1655754	LOC402066	-0.419012	96	3.54e-06	9.02e-05	Up
1860	ILMN_1698246	MTMR11	-0.603816	26.5611	3.55e-06	9.03e-05	Down
1861	ILMN_3278146	LOC645231	-0.398403	6	3.57e-06	9.08e-05	Up
1862	ILMN_1808501	SH3KBP1	0.460231	64.2565	3.57e-06	9.08e-05	Up
1863	ILMN_1786189	MKI67IP	0.781523	60.1082	3.6e-06	9.15e-05	Up
1864	ILMN_2133936	ZFP1	0.496857	82.1122	3.63e-06	9.21e-05	Up
1865	ILMN_3241941	SCARNA2	0.374353	73.2745	3.63e-06	9.21e-05	Up
1866	ILMN_3259977	LOC100129035	-0.372435	49.1062	3.64e-06	9.24e-05	Up
1867	ILMN_1724368	LOC642859	-0.295207	71.8317	3.67e-06	9.31e-05	Up
1868	ILMN_2372639	TRAPPC5	-0.707845	54.8778	3.69e-06	9.34e-05	Down
1869	ILMN_1767722	AFTPH	0.592821	6	3.69e-06	9.35e-05	Up
1870	ILMN_1680139	MAFF	1.62358	26.7415	3.7e-06	9.36e-05	Up
1871	ILMN_1701195	PLA2G7	-4.65969	96	3.73e-06	9.42e-05	Down
1872	ILMN_2350574	MYADM	-0.707605	28.7255	3.74e-06	9.46e-05	Down
1873	ILMN_2120210	RCAN2	0.811772	96	3.74e-06	9.46e-05	Up
1874	ILMN_1780582	CD83	1.4649	25.1182	3.75e-06	9.47e-05	Up
1875	ILMN_1666546	DUSP14	0.537717	66.2405	3.76e-06	9.5e-05	Up
1876	ILMN_1689953	CD81	-1.0755	96	3.78e-06	9.53e-05	Down
1877	ILMN_1715013	ERMAP	-0.554121	75.7996	3.81e-06	9.61e-05	Down
1878	ILMN_2116714	SLC39A1	-1.03412	96	3.82e-06	9.61e-05	Down
1879	ILMN_1688126	PCDP1	0.424551	6	3.82e-06	9.61e-05	Up
1880	ILMN_1708147	TBPL1	0.722396	96	3.91e-06	9.84e-05	Up
1881	ILMN_1656934	REPS2	-1.24074	46.0401	3.91e-06	9.84e-05	Down
1882	ILMN_2172174	NP	0.727834	6	3.93e-06	9.88e-05	Up
1883	ILMN_2332964	LGMN	-1.4073	59.2064	3.95e-06	9.93e-05	Down
1884	ILMN_1659543	LOC283849	-0.67119	24.3968	3.98e-06	0.0001	Down
1885	ILMN_1736175	TTTY7B	0.24587	23.3146	3.99e-06	0.000100138	Up
1886	ILMN_1780898	PRKCH	0.709876	32.513	4.03e-06	0.000101167	Up
1887	ILMN_1775273	LOC650815	0.23033	64.978	4.06e-06	0.000101902	Up
1888	ILMN_1774761	CCR2	-1.42471	56.501	4.07e-06	0.000101945	Down
1889	ILMN_1810832	ZNF343	0.585169	29.0862	4.09e-06	0.000102507	Up
1890	ILMN_1672446	RPL11	0.198654	77.0621	4.1e-06	0.000102763	Up
1891	ILMN_1773031	TAPBP	0.399252	18.8056	4.12e-06	0.000103085	Up
1892	ILMN_1658289	WDR54	0.55093	76.3407	4.15e-06	0.000103825	Up
1893	ILMN_3239684	LOC100130086	-0.349999	71.2906	4.16e-06	0.000104076	Up
1894	ILMN_2344455	G3BP1	-0.772417	6	4.19e-06	0.000104617	Up
1895	ILMN_1815292	RPL7	0.656882	96	4.19e-06	0.000104628	Up
1896	ILMN_2316878	PTPRO	-1.18305	96	4.19e-06	0.000104628	Down
1897	ILMN_1717934	SYT11	0.593028	96	4.23e-06	0.000105529	Up
1898	ILMN_1785765	TM9SF2	-0.780281	49.8277	4.24e-06	0.000105732	Down
1899	ILMN_1691071	FCRLA	0.803685	69.487	4.25e-06	0.000105789	Up
1900	ILMN_2048982	ZBTB25	0.414739	96	4.3e-06	0.000106971	Up
1901	ILMN_1839481	HS.123119	0.477646	30.1683	4.3e-06	0.000106971	Up
1902	ILMN_1670903	NAT2	-0.406674	72.012	4.34e-06	0.000107871	Down
1903	ILMN_1793894	ANAPC13	-0.70846	20.7896	4.35e-06	0.000108267	Down
1904	ILMN_3246097	LOC649839	0.555394	75.0782	4.36e-06	0.00010849	Up
1905	ILMN_1696469	LOC648509	-0.475647	27.2826	4.39e-06	0.000108972	Down
1906	ILMN_1743806	MIF4GD	-0.838052	96	4.4e-06	0.000109278	Down
1907	ILMN_2066348	HERPUD2	-0.647796	52.5331	4.41e-06	0.000109422	Down
1908	ILMN_2289093	KIAA1618	0.838455	96	4.42e-06	0.000109639	Up
1909	ILMN_1803110	SF3B3	0.604566	96	4.42e-06	0.000109639	Up
1910	ILMN_2325837	CD3D	0.630594	96	4.44e-06	0.000110078	Up
1911	ILMN_1688158	CYB5R4	-0.967075	96	4.48e-06	0.000110819	Down
1912	ILMN_1805842	FHL1	0.428551	62.0922	4.55e-06	0.000112582	Up
1913	ILMN_3306168	MOBKL3	0.469822	78.3246	4.56e-06	0.000112847	Up
1914	ILMN_1809013	MYL6	-0.51294	96	4.63e-06	0.000114474	Down
1915	ILMN_3244717	LOC729703	0.202116	50.3687	4.64e-06	0.000114742	Up
1916	ILMN_1815205	LYZ	-4.7096	96	4.65e-06	0.000114751	Down
1917	ILMN_2131336	TMEM194	0.570718	96	4.65e-06	0.000114751	Up
1918	ILMN_1693039	ZFPL1	-0.440874	6	4.66e-06	0.00011488	Down
1919	ILMN_2391522	MRPL47	0.527953	52.1723	4.66e-06	0.000115015	Up
1920	ILMN_1682935	LYPLAL1	-0.739918	6	4.67e-06	0.000115174	Down
1921	ILMN_1700419	HSPC171	-0.900041	96	4.68e-06	0.000115266	Down
1922	ILMN_1704477	COX5A	-0.67716	96	4.7e-06	0.000115803	Down
1923	ILMN_1771139	FBXO31	0.640833	50.3687	4.72e-06	0.000116225	Up
1924	ILMN_2364131	TTPAL	0.491861	54.1563	4.75e-06	0.000116711	Up
1925	ILMN_1675797	EPDR1	0.590505	77.0621	4.75e-06	0.000116804	Up
1926	ILMN_1704452	BCL9	0.481378	96	4.76e-06	0.000116865	Up
1927	ILMN_1772821	KIAA1671	0.646375	96	4.78e-06	0.000117344	Up
1928	ILMN_1717809	RNF24	-1.01639	48.3848	4.78e-06	0.000117344	Down
1929	ILMN_1752046	SH2B3	-0.951026	96	4.8e-06	0.00011777	Down
1930	ILMN_1693490	SEC11A	-0.442006	45.6794	4.8e-06	0.000117789	Down
1931	ILMN_1682717	IER3	1.56525	36.1202	4.83e-06	0.000118312	Up
1932	ILMN_1705403	CYP2S1	-0.96225	96	4.83e-06	0.000118386	Down
1933	ILMN_1766123	FHIT	0.414515	6	4.85e-06	0.00011866	Up
1934	ILMN_1780132	PELI2	-0.938332	22.2325	4.87e-06	0.000119051	Down
1935	ILMN_3280496	LOC100131526	0.547696	96	4.87e-06	0.000119058	Up
1936	ILMN_1800465	LOC654042	-0.792913	96	4.88e-06	0.000119293	Down
1937	ILMN_1656656	COX19	0.774883	96	4.89e-06	0.000119384	Up
1938	ILMN_1808041	RPL10A	0.454127	96	4.96e-06	0.000121003	Up
1939	ILMN_1805737	PFKP	0.768294	96	4.98e-06	0.00012159	Up
1940	ILMN_1678831	GCC2	0.271643	6	4.99e-06	0.000121634	Up
1941	ILMN_3240997	ARAP3	-0.588881	38.2846	4.99e-06	0.000121634	Down
1942	ILMN_1762294	ADAMTSL4	-0.864197	96	5.01e-06	0.000122129	Down
1943	ILMN_1705066	BTBD11	0.829724	96	5.02e-06	0.000122202	Up
1944	ILMN_1771333	CD47	0.75189	96	5.05e-06	0.000122912	Up
1945	ILMN_2412549	GAR1	0.63172	96	5.05e-06	0.000122912	Up
1946	ILMN_1677963	TMCC1	-0.82331	37.022	5.11e-06	0.000124179	Down
1947	ILMN_1781560	ST3GAL6	-0.867556	51.2705	5.12e-06	0.00012451	Down
1948	ILMN_2302716	ALDH18A1	0.711298	49.4669	5.2e-06	0.000126443	Up
1949	ILMN_1721344	MOBKL2A	-0.858069	38.2846	5.22e-06	0.000126652	Down
1950	ILMN_2377669	CD247	0.499814	96	5.23e-06	0.000126919	Up
1951	ILMN_1655561	ARPC3	-0.951013	74.8978	5.25e-06	0.000127416	Down
1952	ILMN_2333865	DNAJB12	-0.37684	26.2004	5.26e-06	0.000127616	Down
1953	ILMN_1694147	PUS3	0.445833	65.6994	5.33e-06	0.000129225	Up
1954	ILMN_1706635	ELANE	-0.612798	59.5671	5.35e-06	0.000129528	Down
1955	ILMN_1763011	C7ORF10	0.352533	96	5.4e-06	0.000130782	Up
1956	ILMN_1690566	RASSF4	-1.54867	96	5.41e-06	0.00013081	Down
1957	ILMN_3229324	SGK1	-2.39784	96	5.42e-06	0.000131093	Down
1958	ILMN_1793965	PCDHGA8	-0.574785	74.7174	5.42e-06	0.000131115	Down
1959	ILMN_1697445	LOC389748	0.262754	96	5.45e-06	0.000131675	Down
1960	ILMN_3195401	GABPB1	0.444663	30.7094	5.47e-06	0.000131996	Up
1961	ILMN_3277297	LOC391825	0.800624	96	5.49e-06	0.000132476	Up
1962	ILMN_1655137	ZCCHC11	0.692039	31.0701	5.53e-06	0.000133317	Up
1963	ILMN_2405684	BIRC3	1.21323	96	5.55e-06	0.000133738	Up
1964	ILMN_1737588	C21ORF33	-0.676463	96	5.55e-06	0.000133738	Down
1965	ILMN_1765606	YAF2	0.587271	96	5.58e-06	0.000134382	Up
1966	ILMN_1721978	CARD11	0.650754	96	5.59e-06	0.000134468	Up
1967	ILMN_1733927	TCEB2	-0.53237	96	5.61e-06	0.000134935	Down
1968	ILMN_1757384	RAN	0.409293	73.4549	5.63e-06	0.000135348	Up
1969	ILMN_3240524	MFSD6	0.607256	96	5.64e-06	0.000135456	Up
1970	ILMN_1846306	HS.363526	-1.07806	96	5.72e-06	0.00013748	Down
1971	ILMN_1801118	C16ORF33	-0.788999	96	5.79e-06	0.0001389	Down
1972	ILMN_2070210	RNF219	0.327899	96	5.81e-06	0.000139533	Up
1973	ILMN_3236463	LOC285296	-0.761068	96	5.85e-06	0.000140289	Down
1974	ILMN_1770963	NAALADL1	0.532827	74.5371	5.86e-06	0.000140472	Up
1975	ILMN_3247082	FAM150B	0.316385	28.004	5.93e-06	0.000142014	Up
1976	ILMN_1729081	KIAA0692	0.507385	6	5.94e-06	0.000142256	Up
1977	ILMN_2339835	PTGS1	-1.36009	96	5.96e-06	0.000142743	Down
1978	ILMN_1765014	FOXB2	-0.405307	46.0401	5.99e-06	0.000143373	Down
1979	ILMN_1692045	LOC643100	0.271328	49.6473	6e-06	0.00014358	Up
1980	ILMN_1697460	REEP6	0.566145	29.988	6.05e-06	0.000144671	Up
1981	ILMN_1832006	HS.545068	-0.341584	76.8818	6.08e-06	0.000145287	Up
1982	ILMN_3202568	LOC643768	0.392369	46.5812	6.09e-06	0.000145287	Up
1983	ILMN_1682775	EDN1	1.19772	38.6453	6.09e-06	0.000145287	Up
1984	ILMN_3274246	LOC100132990	-0.376412	6	6.09e-06	0.000145355	Down
1985	ILMN_3238259	SNORA30	0.360886	26.2004	6.2e-06	0.000147719	Up
1986	ILMN_1710000	PEX11G	-0.59995	96	6.21e-06	0.00014807	Down
1987	ILMN_1802411	ITGA1	0.679479	96	6.28e-06	0.000149535	Up
1988	ILMN_1758623	HIST1H2BD	-0.703383	43.3347	6.36e-06	0.000151277	Down
1989	ILMN_1654385	ASB13	-0.97387	96	6.37e-06	0.00015146	Down
1990	ILMN_1730907	ZFAND1	0.559441	96	6.37e-06	0.000151558	Up
1991	ILMN_1780349	TPR	0.712532	96	6.38e-06	0.000151558	Up
1992	ILMN_1688295	ZNF219	-0.485797	96	6.38e-06	0.0001516	Down
1993	ILMN_1652906	GBGT1	-1.27944	96	6.42e-06	0.000152381	Down
1994	ILMN_1765578	TIPARP	-0.647515	96	6.44e-06	0.000152852	Down
1995	ILMN_1688971	NOL11	0.530584	62.6333	6.45e-06	0.000152933	Up
1996	ILMN_3228822	TMEM194A	0.879607	96	6.51e-06	0.000154272	Up
1997	ILMN_2367418	OSCAR	-1.50981	96	6.51e-06	0.000154328	Down
1998	ILMN_2230577	RABGEF1	0.51235	10.3287	6.52e-06	0.000154328	Up
[truncated: 1,888 more rows]
