# Supplementary material for: Mycobacterium tuberculosis Exploits a Molecular Off Switch of the Immune System for Intracellular Survival
Source: Sci Rep. 2018 Jan 12;8:661. doi: 10.1038/s41598-017-18528-y (PMC5766484; doi:10.1038/s41598-017-18528-y)
Supplement: Supplementary file 3 — Supplementary Table 2 [file 41598_2017_18528_MOESM3_ESM.xlsx]

## Sheet: Sheet1
Time (hrs)	Donor	PBMC/ml		Average PBMC/ml)		Percentage viability compared to Time 0
		Uninfected	Infected	Uninfected	Infected	Uninfected	Infected
0	1	1000000		1030000
	2	1060000
48	1	720000	400000	712000	458000	69.1262	44.466
	2	704000	516000
72	1	332000	464000	388000	516000	37.6699	50.0971
	2	444000	568000
96	1	352000	452000	322000	458000	45.2247	44.466
	2	292000	464000
S2 Table: Trypan blue exclusion to determine total cell viability of PBMCs in the presence and absence of M. tuberculosis
PBMCs extracted from whole blood of two healthy adult ‘naïve’ donors (BCG non-immunised, PPD negative) and infected with M. tuberculosis (MOI PBMC: CFU 1:1). Uninfected samples served as controls. All whole blood experiments were performed in triplicate for each time-point (0, 48, 72 and 96 hours) and cell viability was determined by counting the numbers of viable cells using a basic light micros…
