# Supplementary material for: Mycobacterium tuberculosis Exploits a Molecular Off Switch of the Immune System for Intracellular Survival
Source: Sci Rep. 2018 Jan 12;8:661. doi: 10.1038/s41598-017-18528-y (PMC5766484; doi:10.1038/s41598-017-18528-y)
Supplement: Supplementary file 4 — Supplementary Table 3 [file 41598_2017_18528_MOESM4_ESM.xlsx]

## Sheet: Sheet1
S3 Table: FACS analysis to show percentage viability of peripheral blood mononuclear cells (PBMC) in M. tuberculosis infected and uninfected samples over time from two healthy adult donors (BCG non immunised, PPD negative)
Time (hours)		% of live PBMC		% of live PBMC in M. tuberculosis Infected versus uninfected*
		Donor 1	Donor 2	Donor 1	Donor 2
0	Uninfected	80.4	68.2
48	Uninfected	79.3	73.5	104.288	84.898
	Infected	82.7	62.4
72	Uninfected	61.9	63.5	105.008	91.6535
	Infected	65	58.2
96	Uninfected	57.5	18.4	105.913	111.957
	Infected	60.9	20.6
a) FACS analysis to show the percentage of total viable PBMC at each timepoint in the M. tuberculosis infected and uninfected samples
* to determine whether the reduction in viable PBMC is a consequence of infection
A reduction in viable PBMC was seen over time but not as a consequence of infection. There was greater than 85% viability in total PBMC in the M. tuberculosis infected versus uninfected samples
Time (hours)		Donor 1			Donor 2
		Granulocytes	Lymphocytes	Monocytes	Granulocytes	Lymphocytes	Monocytes
0	Uninfected	64.9	24.4	6.04	64	25.4	8.09
48	Uninfected	41.1	51.8	2.86	39.7	54.5	3.61
	Infected	32.8	62.7	2.32	23	65.2	1.8
72	Uninfected	14.8	68.7	0.474	23.5	66.5	0.642
	Infected	7.3	78.8	0.508	5.3	85.7	0.745
96	Uninfected	15.6	71.9	0.61	19.5	71.3	2.2
	Infected	3.99	86	0.627	3.65	84.6	1.89
b) FACS analysis to show the percentage of viable PBMC stratified by cell type at each timepoint in the M. tuberculosis infected and uninfected samples
Time (hours)		Donor 1			Donor 2
		Granulocytes	Lymphocytes	Monocytes	Granulocytes	Lymphocytes	Monocytes
T0	Uninfected
T48	Uninfected	79.8054	121.042	81.1189	57.9345	119.633	49.8615
	Infected
T72	Uninfected	49.3243	114.702	107.173	22.5532	128.872	116.044
	Infected
T96	Uninfected	25.5769	119.611	102.787	18.7179	118.654	85.9091
	Infected
c) FACS analysis to show the percentage of live PBMC in M. tuberculosis infected versus uninfected samples stratified by cell type at each timepoint
