# Supplementary material for: Mycobacterium tuberculosis Exploits a Molecular Off Switch of the Immune System for Intracellular Survival
Source: Sci Rep. 2018 Jan 12;8:661. doi: 10.1038/s41598-017-18528-y (PMC5766484; doi:10.1038/s41598-017-18528-y)
Supplement: Supplementary file 5 — Supplementary Table 4 [file 41598_2017_18528_MOESM5_ESM.xlsx]

## Sheet: offswitch SMN Simons data compa
S4 Table.	Top 100 significantly differentially expressed mRNA transcripts of whole blood in response to M. tuberculosis infection and an additional 41 genes derived from the KEGG phagosome pathway (also SDE whole blood data set) compared to gene expression data of macrophages infected with M. tuberculosis in Tailleux et al. 2003 †, dispayed are 69 genes that matched between both datasets.
gene_name	FC@48h_WB	q_value.WB	up_down.WB	FC.macro	q_value.macro	up_down.macro	Top_100_DOWN_discovery.WB	phagosome pathway list
CPVL	-3.05019	2.2e-134	Down	-0.061867	5.2e-05	Down	y
CD36	-3.69314	2.01e-77	Down	-0.089075	5.2e-05	Down	y	y
CST3	-4.23013	2.04e-75	Down	-0.044081	0.000213	Down	y
ZNF185	-1.91271	4.94e-65	Down	-0.020242	0.007974	Down	y
MS4A6A	-4.57151	5.12e-62	Down	-0.040917	0.00039	Down	y
RXRA	-1.54784	7.66e-62	Down	-0.025885	0.003693	Down	y
FGL2	-4.22801	5.79e-55	Down	-0.0688	5.2e-05	Down	y
PYGL	-1.31801	1.16e-50	Down	-0.033928	0.001451	Down	y
GAS7	-2.00311	4.43e-50	Down	-0.071538	5.2e-05	Down	y
PLOD1	-1.67557	1.98e-48	Down	-0.024237	0.004774	Down	y
HLA-DMA	-1.98976	2.63e-48	Down	-0.06336	5.2e-05	Down	y	y
UBAC1	-0.596808	5.65e-48	Down	-0.028492	0.002734	Down	y
FCGR3B	-3.79024	2.17e-47	Down	-0.046581	0.000141	Down	y
CSF3R	-4.21632	6.66e-46	Down	-0.020638	0.007486	Down	y
ITGB2	-1.12163	4.9e-44	Down	-0.033375	0.001599	Down	y	y
IFITM2	-1.54753	5.83e-43	Down	-0.034904	0.001185	Down	y
ALOX5	-2.27511	1.92e-42	Down	-0.043031	0.000213	Down	y
CECR1	-1.73287	1.72e-41	Down	-0.065622	5.2e-05	Down	y
TBXAS1	-2.3134	1.27e-40	Down	-0.048807	5.2e-05	Down	y
FPR3	-3.31291	2.01e-40	Down	-0.074062	5.2e-05	Down	y
CD163	-3.47665	8.02e-39	Down	-0.092094	5.2e-05	Down	y
TGFBI	-4.47872	2.23e-38	Down	-0.106592	5.2e-05	Down	y
MFSD1	-1.52844	4.73e-37	Down	-0.044675	0.000205	Down	y
CFD	-3.05442	1.53e-35	Down	-0.031852	0.001884	Down	y
GUSB	-1.14607	1.04e-34	Down	-0.023362	0.005302	Down	y
HLA-DRA	-1.48346	2.58e-34	Down	-0.041001	0.00039	Down	y
CLEC10A	-3.42505	1.26e-33	Down	-0.021191	0.006897	Down	y
LY86	-1.93683	1.68e-33	Down	-0.064544	5.2e-05	Down	y
ADORA3	-3.4984	1.18e-32	Down	-0.030288	0.002344	Down	y
LIPA	-2.91277	1.49e-32	Down	-0.075493	5.2e-05	Down	y
FCN1	-4.93736	3.64e-32	Down	-0.113464	5.2e-05	Down	y
ITGB5	-2.47423	7.18e-32	Down	-0.024869	0.004263	Down	y	y
HLA-DMB	-2.56692	7.19e-32	Down	-0.041862	0.000268	Down	y
CNPY3	-0.916529	1.53e-31	Down	-0.019047	0.009303	Down	y
SEPP1	-1.35659	2.28e-31	Down	-0.075765	5.2e-05	Down	y
PYCARD	-1.73959	6.34e-31	Down	-0.053969	5.2e-05	Down	y
FCGRT	-2.82696	3.81e-30	Down	-0.033949	0.001451	Down	y
MNDA	-3.1672	4.64e-30	Down	-0.071938	5.2e-05	Down	y
SCARB2	-1.77461	5.16e-30	Down	-0.042575	0.000245	Down	y
CSF1R	-4.3503	5.66e-30	Down	-0.068795	5.2e-05	Down	y
APOC1	-2.84353	6.29e-30	Down	-0.021592	0.006622	Down	y
GLIPR1	-1.40378	4.09e-29	Down	-0.021566	0.006622	Down	y
DPYSL2	-1.08814	7.53e-28	Down	-0.065853	5.2e-05	Down	y
RNASE6	-2.82497	9.06e-28	Down	-0.036632	0.000894	Down	y
GPX1	-1.48998	3.76e-27	Down	-0.019877	0.00827	Down	y
TYROBP	-2.20882	4.4e-26	Down	-0.024019	0.004917	Down	y
PECAM1	-2.55766	1.28e-25	Down	-0.063904	5.2e-05	Down	y
LMO2	-1.63389	4.66e-25	Down	-0.067111	5.2e-05	Down	y
LST1	-2.20144	1.08e-24	Down	-0.064642	5.2e-05	Down	y
CD302	-1.86362	2.31e-24	Down	-0.070799	5.2e-05	Down	y
SCPEP1	-1.74266	5.64e-24	Down	-0.056538	5.2e-05	Down	y
TIMP2	-1.99149	1.46e-22	Down	-0.020945	0.007224	Down	y
PPT1	-1.12571	5.6e-22	Down	-0.076232	5.2e-05	Down	y
LAMP2	-1.78529	1.49e-21	Down	-0.027891	0.002824	Down		y
HLA-DPA1	-1.40806	1.19e-19	Down	-0.051544	5.2e-05	Down		y
NCF4	-1.44798	5.87e-19	Down	-0.035101	0.001121	Down		y
TLR4	-1.89769	8.95e-17	Down	-0.035312	0.001121	Down		y
CD14	-1.58911	4.86e-16	Down	-0.021348	0.006865	Down		y
COLEC12	-1.99379	1.73e-13	Down	-0.02467	0.004422	Down		y
RAB5C	-0.832601	4.46e-07	Down	-0.02557	0.003909	Down		y
THBS1	-2.39218	3.07e-05	Down	-0.034723	0.001185	Down		y
CD209	-1.68667	4.45e-05	Down	-0.040684	0.000413	Down		y
HLA-DPB1	-0.734374	0.000540479	Down	-0.03066	0.002231	Down		y
MSR1	-0.419922	0.00117803	Down	-0.044214	0.000213	Down		y
TUBA1A	-0.613413	0.00149735	Down	-0.041524	0.000299	Down		y
OLR1	-0.993569	0.00450835	Down	-0.02474	0.004416	Down		y
TUBA1B	-0.588779	0.00820143	Down	-0.026911	0.003125	Down		y
CLEC7A	-0.761781	0.0097597	Down	-0.029344	0.002546	Down		y
CALR	-0.538076	0.033939	Down	-0.029559	0.002496	Down		y
† Top 100 significantly differentially expressed mRNA probes (threshold: q-value <0.01) in response to M. tuberculosis infection of whole blood were compared to the M. tuberculosis infected macrophage data set of Tailleux et al. 2003 (publicly available) at 48 hours post infection.
