# Supplementary material for: Mycobacterium tuberculosis Exploits a Molecular Off Switch of the Immune System for Intracellular Survival
Source: Sci Rep. 2018 Jan 12;8:661. doi: 10.1038/s41598-017-18528-y (PMC5766484; doi:10.1038/s41598-017-18528-y)
Supplement: Supplementary file 6 — Supplementary Table 5 [file 41598_2017_18528_MOESM6_ESM.xlsx]

## Sheet: Sheet1
S5 Table. Significantly differentially expressed miRNAs in response to M. tuberculosis infection of whole blood †
Rank	ID	Max. log2 FC	pValue	qValue	Up or Down #
1	hsa-miR-155	0.528679	1.86892e-43	6.37054e-40	Up
2	hsa-miR-223	-0.514011	3.69081e-26	1.79725e-23	Down
3	hsa-miR-582-5p	-0.584895	1.40111e-25	6.22946e-23	Down
4	hsa-miR-1246	1.24836	2.05839e-25	8.09581e-23	Up
5	hsa-miR-338-3p	-1.28023	8.0587e-25	2.65833e-22	Down
6	hsa-miR-1268	0.447968	1.34177e-22	3.5182e-20	Up
7	hsa-miR-1290	1.98149	1.60721e-22	4.10882e-20	Up
8	hsa-miR-671-5p	0.42399	1.28848e-21	2.86435e-19	Up
9	hsa-miR-223	-0.697727	1.80423e-20	3.48115e-18	Down
10	hsa-miR-1268	0.510926	1.0654e-19	1.84657e-17	Up
11	hsa-miR-199b-5p	-0.458362	5.04414e-18	6.21463e-16	Down
12	hsa-miR-23a	-0.411478	1.35467e-17	1.57419e-15	Down
13	hsa-miR-582-5p	-0.589693	7.20344e-17	7.44064e-15	Down
14	hsa-miR-320b	0.223905	1.21511e-16	1.23027e-14	Up
15	hsa-miR-338-3p	-0.44692	7.32984e-16	6.57499e-14	Down
16	hsa-miR-1274b	-0.659231	7.85798e-16	6.98745e-14	Down
17	hsa-miR-720	-0.677934	1.94347e-14	1.41957e-12	Down
18	hsa-miR-302b*	-0.0574707	3.93773e-14	2.75803e-12	Down
19	hsa-miR-765	0.347286	1.45337e-11	6.85311e-10	Up
20	hsa-miR-765	0.542667	1.60444e-11	7.4644e-10	Up
21	hsa-miR-720	-0.74056	1.6822e-11	7.74872e-10	Down
22	hsa-miR-3170	-0.141266	2.24625e-11	1.00306e-09	Down
23	hsa-miR-320e	0.238087	4.32687e-11	1.84361e-09	Up
24	hsa-miR-1274b	-0.633504	5.91753e-11	2.49023e-09	Down
25	hsa-miR-23a*	0.285223	6.74161e-11	2.80604e-09	Up
26	hsa-miR-4286	-0.804543	9.38473e-11	3.80826e-09	Down
27	hsa-miR-320c	0.209015	1.25081e-10	4.882e-09	Up
28	hsa-miR-30e*	-0.201814	3.30975e-10	1.2131e-08	Down
29	hsa-miR-145	-0.28273	4.09742e-10	1.46504e-08	Down
30	hsa-miR-1246	1.80956	8.61901e-10	2.88977e-08	Up
31	hsa-miR-320d	0.221171	9.22425e-10	3.06257e-08	Up
32	hsa-miR-572	0.274471	1.3375e-09	4.35581e-08	Up
33	hsa-miR-1260b	-0.483148	1.56926e-09	4.96818e-08	Down
34	hsa-miR-132*	0.280646	1.82544e-09	5.76141e-08	Down
35	hsa-miR-223*	-0.167973	2.27931e-09	6.91638e-08	Down
36	hsa-miR-23a	-0.454714	2.41321e-09	7.2795e-08	Down
37	hsa-miR-340*	-0.229966	3.59981e-09	1.05781e-07	Down
38	hsa-miR-155	0.228483	4.07814e-09	1.17355e-07	Up
39	hsa-miR-548p	-0.0811608	4.73683e-09	1.33809e-07	Down
40	hsa-miR-448	-0.058669	4.93346e-09	1.38218e-07	Up
41	hsa-miR-548d-3p	-0.0337364	5.63906e-09	1.54598e-07	Down
42	hsa-miR-1260	-0.24729	5.85473e-09	1.60081e-07	Down
43	hsa-miR-483-5p	0.42266	1.02063e-08	2.66297e-07	Up
44	hsa-miR-1274a	-0.433317	2.07532e-08	5.11378e-07	Down
45	hsa-miR-186*	0.0985852	2.21839e-08	5.4271e-07	Up
46	hsa-miR-3115	0.100454	2.25186e-08	5.49582e-07	Up
47	hsa-miR-466	-0.114366	2.92142e-08	6.93143e-07	Down
48	hsa-miR-99b	-0.344799	3.99897e-08	9.18954e-07	Down
49	hsa-miR-1260	-0.586941	4.8458e-08	1.08421e-06	Down
50	hsa-miR-487b	-0.224253	4.85592e-08	1.08421e-06	Down
51	hsa-miR-671-5p	0.345973	5.19302e-08	1.15695e-06	Up
52	hsa-miR-497*	-0.0684024	6.08292e-08	1.3406e-06	Down
53	hsa-miR-769-5p	-0.166305	6.47213e-08	1.42026e-06	Down
54	hsa-miR-187*	-0.0571708	9.87219e-08	2.07296e-06	Up
55	hsa-miR-4281	0.761712	1.01164e-07	2.11555e-06	Up
56	hsa-miR-199b-5p	-0.197079	1.11971e-07	2.3105e-06	Down
57	hsa-miR-1308	-0.286164	1.30494e-07	2.64768e-06	Down
58	hsa-miR-4322	0.162445	1.43792e-07	2.88883e-06	Up
59	hsa-miR-4286	-0.40534	1.76823e-07	3.47061e-06	Down
60	hsa-miR-663	0.218913	2.60665e-07	4.93621e-06	Up
61	hsa-miR-4281	0.769858	2.80664e-07	5.27587e-06	Up
62	hsa-miR-1280	-0.316974	3.19724e-07	5.96624e-06	Down
63	hsa-miR-10a*	-0.109167	3.29223e-07	6.11004e-06	Up
64	hsa-miR-320d	0.189103	4.77304e-07	8.62351e-06	Up
65	hsa-miR-323-5p	0.0770497	5.99016e-07	1.05795e-05	Up
66	hsa-miR-589*	0.0409824	6.76649e-07	1.18079e-05	Up
67	hsa-miR-28-5p	-0.201618	7.21828e-07	1.24686e-05	Down
68	hsa-miR-223*	-0.206361	8.15187e-07	1.394e-05	Down
69	hsa-miR-24-2*	-0.0382857	1.03717e-06	1.73303e-05	Down
70	hsa-miR-26b*	0.243216	1.05702e-06	1.76332e-05	Up
71	hsa-miR-574-5p	0.69427	1.20185e-06	1.98548e-05	Up
72	hsa-let-7b	0.100514	1.26318e-06	2.07673e-05	Up
73	hsa-miR-559	0.0997449	1.65384e-06	2.65082e-05	Up
74	hsa-miR-93*	-0.18503	1.78224e-06	2.83882e-05	Down
75	hsa-miR-3172	-0.238142	2.35512e-06	3.64349e-05	Down
76	hsa-miR-574-5p	0.623914	2.53574e-06	3.90519e-05	Up
77	hsa-miR-1290	0.830357	2.84208e-06	4.31844e-05	Up
78	hsa-miR-125a-5p	-0.640395	3.03902e-06	4.55675e-05	Down
79	hsa-miR-16	0.0559636	3.23764e-06	4.80524e-05	Up
80	hsa-miR-1910	0.112302	4.40079e-06	6.33837e-05	Up
81	hsa-miR-30b*	-0.107443	5.08852e-06	7.24724e-05	Down
82	hsa-miR-197	-0.238252	5.14247e-06	7.31389e-05	Down
83	hsa-miR-4264	0.0374744	5.32091e-06	7.53623e-05	Up
84	hsa-miR-625*	0.109978	5.82105e-06	8.13731e-05	Up
85	hsa-miR-182	0.183422	6.21334e-06	8.62111e-05	Up
86	hsa-miR-409-5p	-0.0411426	6.5893e-06	9.10061e-05	Down
87	hsa-miR-22	0.125505	7.74133e-06	0.000104991	Up
88	hsa-miR-1908	0.062368	9.04302e-06	0.000121198	Up
89	hsa-miR-518c	0.0431203	1.17891e-05	0.000152795	Up
90	hsa-miR-4298	0.268397	1.18772e-05	0.000153742	Up
91	hsa-miR-361-5p	-0.170994	1.3789e-05	0.000175163	Down
92	hsa-miR-671-3p	-0.0860582	1.38958e-05	0.0001763	Down
93	hsa-miR-199a-5p	-0.388444	1.431e-05	0.00018066	Down
94	hsa-miR-26a	-0.296014	1.61688e-05	0.000201883	Down
95	hsa-miR-623	0.115926	2.03886e-05	0.000248799	Up
96	hsa-miR-920	-0.0469347	2.17481e-05	0.000261028	Down
97	hsa-miR-20b*	-0.0636632	2.39263e-05	0.000285163	Up
98	hsa-miR-127-5p	0.089284	2.91071e-05	0.000339394	Up
99	hsa-miR-505*	0.134336	2.99736e-05	0.000348307	Up
100	hsa-miR-1224-3p	0.0993437	3.4211e-05	0.000390448	Up
101	hsa-miR-361-5p	-0.155031	3.75175e-05	0.000424396	Down
102	hsa-miR-199a-3p	-0.257417	3.82916e-05	0.000431783	Down
103	hsa-miR-552	0.075671	3.91243e-05	0.000439654	Up
104	hsa-miR-665	0.0440628	3.93625e-05	0.00044136	Up
105	hsa-miR-29a*	0.0485653	3.98891e-05	0.000446775	Up
106	hsa-miR-376b	-0.174506	4.15157e-05	0.000463471	Down
107	hsa-miR-649	0.0575135	4.5144e-05	0.000502331	Up
108	hsa-miR-663	0.0946872	4.54455e-05	0.000504961	Up
109	hsa-miR-4291	-0.211204	4.75814e-05	0.000526922	Down
110	hsa-miR-584	0.0735858	4.76115e-05	0.000526922	Down
111	hsa-miR-376a	-0.293615	5.59514e-05	0.00061259	Down
112	hsa-miR-4279	0.0440921	6.13842e-05	0.000662846	Up
113	hsa-miR-18a*	-0.0939126	6.3655e-05	0.000683756	Down
114	hsa-miR-553	-0.0532894	6.80469e-05	0.000721086	Down
115	hsa-miR-630	0.257408	6.99667e-05	0.000739896	Up
116	hsa-miR-1260b	-0.290613	7.25074e-05	0.000764393	Down
117	hsa-miR-197	-0.194222	7.82642e-05	0.00081417	Down
118	hsa-miR-892a	-0.0481374	8.34275e-05	0.000861747	Down
119	hsa-miR-3170	0.0580018	8.62683e-05	0.000889294	Down
120	hsa-miR-32*	0.39741	8.86125e-05	0.000911189	Up
121	hsa-miR-1537	-0.162406	8.86596e-05	0.000911189	Down
†Significantly differentially expressed miRNA probes (threshold: q-value < 0.001) in response to M. tuberculosis infection of whole blood compared to matched uninfected controls over time (0-96 h, discovery set) using a smoothing splines mixed effects (SME) model. log2FC = Fold change on log2scale. * = passenger strand of respective miRNA.
# = direction of gene regulation (up or down) in M. tuberculosis infected whole blood samples compared to uninfected controls.
