# Supplementary material for: Mycobacterium tuberculosis Exploits a Molecular Off Switch of the Immune System for Intracellular Survival
Source: Sci Rep. 2018 Jan 12;8:661. doi: 10.1038/s41598-017-18528-y (PMC5766484; doi:10.1038/s41598-017-18528-y)
Supplement: Supplementary file 7 — Supplementary Table 6 [file 41598_2017_18528_MOESM7_ESM.xlsx]

## Sheet: For Uli 2 060816_phagosomsKEGGg
S6 Table. Subset of significantly differentially expressed (down-regulated) phagosome-associated genes in response to M. tuberculosis infection of whole blood†
ID	Max. log2 FC	pValue	qValue	Up / Down#
ATP6AP1	-1.71479	1.23e-09	6.31e-08	Down
ATP6V0A1	-2.23997	9.68e-28	3.98e-25	Down
ATP6V0B	-1.91598	5.87e-10	3.13e-08	Down
ATP6V0C	-1.49776	2.01e-07	6.74e-06	Down
ATP6V0E1	-0.920011	5.9e-05	0.00108205	Down
ATP6V1A	-1.45503	8.06e-08	2.95e-06	Down
ATP6V1B2	-1.92402	6.72e-05	0.00120681	Down
ATP6V1F	-1.47279	2.75e-07	8.9e-06	Down
CANX	-1.20345	8.87e-09	3.89e-07	Down
CD14	-5.07679	1.75e-12	1.39e-10	Down
CD209	-3.29265	1.61e-06	4.45e-05	Down
CLEC7A	-0.883482	0.000796277	0.0097597	Down
COLEC12	-3.25316	1.49e-15	1.73e-13	Down
CORO1B	-1.1415	0.000756919	0.00936217	Down
CORO1C	-1.05845	0.000248546	0.0037279	Down
FCGR2B	-1.10442	2.08e-12	1.63e-10	Down
HLA-A	-0.464625	0.000580585	0.00758559	Down
HLA-DMA	-2.70061	1.17e-51	2.63e-48	Down
HLA-DPA1	-2.05548	5.09e-22	1.19e-19	Down
HLA-DPB1	-0.734466	2.69e-05	0.000540479	Down
HLA-E	-0.807595	1.33e-06	3.75e-05	Down
ITGB2	-1.65376	1.23e-45	1.57e-42	Down
ITGB5	-3.81443	3.32e-27	1.29e-24	Down
LAMP1	-1.65301	3.39e-09	1.62e-07	Down
LAMP2	-3.207	3.72e-16	4.63e-14	Down
LGMN	-1.4073	3.95e-06	9.93e-05	Down
M6PRBP1 / PLIN3	-0.956894	7.65e-11	4.72e-09	Down
MSR1	-0.492523	6.52e-05	0.00117803	Down
OLR1	-2.7257	0.000311335	0.00450835	Down
PRDX1	-1.95594	8.53e-05	0.00148983	Down
RAB5C	-0.820601	3.27e-05	0.000641695	Down
SCARB1	-1.22495	2.56e-07	8.38e-06	Down
TCIRG1	-1.10789	4.56e-12	3.44e-10	Down
TLR4	-2.56181	4.98e-19	8.95e-17	Down
TLR6	-1.19718	3.57e-17	5.09e-15	Down
TRIOBP	-0.735379	1.31e-07	4.61e-06	Down
TUBA1A	-0.886114	8.59e-05	0.00149735	Down
TUBA1B	-0.841493	0.000641065	0.00820143	Down
VAMP3	-1.27519	1.28e-18	2.2e-16	Down
ATP6V1C1	-1.71479	1.23e-09	6.31e-08	Down
C1R	0.494144	0.000100681	0.00171003	Down
CALR	-0.562645	0.00377522	0.033939	Down
CD36	-3.91837	6.67e-34	4.15e-31	Down
CTSL1 / CTSL	-3.06899	0.000519622	0.00692678	Down
M6PR	-1.7081	0.00471757	0.0405245	Down
NCF2	-1.59098	1.02e-09	5.28e-08	Down
NCF4	-2.40563	2.67e-21	5.87e-19	Down
RAC1	-0.951806	9.16e-15	9.63e-13	Down
STX7	-1.06416	0.00453752	0.0392774	Down
MPO	-0.593715	0.000926148	0.011051	Down
THBS1	-2.39218	1.07e-06	3.07e-05	Down
†Table depicting a subset of down-regulated, phagosome-associated genes that were all significantly differentially expressed in M. tuberculosis infected whole blood compared to matched uninfected controls over time (0-96 h).
# = direction of gene regulation (up or down) in M. tuberculosis infected whole blood samples compared to uninfected controls.
