# Supplementary material for: Mycobacterium tuberculosis Exploits a Molecular Off Switch of the Immune System for Intracellular Survival
Source: Sci Rep. 2018 Jan 12;8:661. doi: 10.1038/s41598-017-18528-y (PMC5766484; doi:10.1038/s41598-017-18528-y)
Supplement: Supplementary file 8 — Supplementary Table 7 [file 41598_2017_18528_MOESM8_ESM.xlsx]

## Sheet: Suppl table 5
S7 Table. Cassettes found upstream of phagosome-associated genes (see Supplementary Table S4), as in the comparative stage of the pipeline†
Gene	3-2+	5+3-	5-2-	6+3+	6-4-	8-4+	3-2+5+	4+6+3+	5+3-6-	6-4-8+	5+3-6-4-	8-4+6+3+	2+5+3-6-4-	5+3-6-4-8+	3-2+5+3-6-4-	2+5+3-6-4-8+	2+5+3-6-4-8+1-	3-2+5+3-6-4-8+	3-2+5+3-6-4-8+1-
ATP6AP1	1	1	1	2	1	1	1	1	1	1	1	1	1	1	1	1	1	1	1
ATP6V0E1	2	1	2	1	2	2	2	1	1	2	1	1	1	1	1	1		1
ATP6V1A	2	2	2	3	3	3	2	3	2	3	2	3	2	2	2	2	1	2	1
ATP6V1B2	1	1	1	1	1	1	1	1	1	1	1	1	1	1	1	1		1
ATP6V1C1		1		1	1	1		1	1	1	1	1		1
ATP6V1F	2	2	2	2	2	2	2	2	2	1	2	1	2	1	2	1	1	1	1
C1R	1
CALR	1
CANX	2	1	2			1	1
CD14	2	1	1			1	1
CD36	2	1	1	1	1	1	1	1	1	1	1	1	1	1	1	1	1	1	1
CORO1B						1
CORO1C	1	1	1	1	1		1	1	1		1		1		1
CTSL1	2	1	1			1	1
HLA-E	2	3	2	3	3	3	2	3	3	3	3	3	2	3	2	2		2
ITGB5				1
LAMP1	1			1	1	1		1		1		1
LGMN	2	2	2	2	2	2	2	2	2	2	2	2	2	2	2	2	2	2	2
MPO	1	1	1	1			1		1
MSR1	1			2	2	1		2		1		1
NCF2	1	1	1	1	1	1	1	1	1	1	1	1	1	1	1	1	1	1	1
OLR1	1
PLIN3	3	2	2	3	3	2	2	3	2	2	2	2	2	1	2	1	1	1	1
PRDX1	3	2	2	2	2	2	2	2	2	2	2	2	2	2	2	2	2	2	2
RAB5C		1
RAC1	2	3	2	3	3	2	2	3	3	2	3	2	2	2	2	1	1	1	1
SCARB1		1	1	1	1	1		1	1	1	1	1	1	1		1	1
TLR6	1			1	1	1		1		1		1
TRIOBP	3	2	2	3	3	2	2	3	2	2	2	2	2	2	2	2	2	2	2
VAMP3	1	1	1	1	1	1	1	1	1	1	1	1	1	1	1	1		1
†Genes not listed contained no instances of identified cassettes. Cassettes run in either orientation and longer cassettes will include shorter ones.
