# Supplementary material for: Mycobacterium tuberculosis Exploits a Molecular Off Switch of the Immune System for Intracellular Survival
Source: Sci Rep. 2018 Jan 12;8:661. doi: 10.1038/s41598-017-18528-y (PMC5766484; doi:10.1038/s41598-017-18528-y)
Supplement: Supplementary file 9 — Supplementary Table 9 [file 41598_2017_18528_MOESM9_ESM.xlsx]

## Sheet: top_MTB_vs_Leishmania_amazonens
S9 Table. Top significantly differentially expressed mRNA transcripts in response to M. tuberculosis infection of whole blood compared top significantly differentially expressed mRNA transcripts in response to L. amazonensis infection of human macrophages. Green colour indicating down regulation and red colour indicating up regulation. L. amazonensis data derived from Fernandes et al. 2016
Gene	MTB_Max. log2 FC	LEISH_AMAZ_Max. log2 FC	MTB_pValue
CPVL	-5.02729	-3.84231	4.66e-139
GPR162	-3.63448	-2.03826	1.7e-125
PAK1	-2.35446	-1.71639	1.63e-94
EBI3	3.05509	2.98728	4.08e-88
CD36	-4.40971	-3.09409	2.55e-81
CST3	-5.16915	-2.18551	3.02e-79
RGS1	2.23808	3.76102	9.35e-69
ZNF185	-1.91271	-1.66243	1.04e-68
ZNF467	-2.73793	-9.9266	6.15e-68
MS4A6A	-5.61497	-17.3226	1.3e-65
RXRA	-2.01861	-2.08736	2.1e-65
SULF2	-1.84247	-4.29382	1.85e-63
RBP7	-2.1971	-7.40811	3.41e-62
FGL2	-4.8031	-4.6708	1.96e-58
PYGL	-1.68459	-2.02723	4.18e-54
OPRL1	-1.10491	-2.42009	1.27e-53
GAS7	-3.1929	-5.24137	1.78e-53
HLA-DMA	-2.70061	-3.19079	1.17e-51
IL2RA	2.51895	13.4085	6.64e-50
CSF3R	-4.32877	-3.214	3.94e-49
IFITM2	-1.54753	-2.13722	4.19e-46
PDK4	-4.23001	-5.90576	7.38e-46
C1ORF162	-1.7065	-3.17062	1.65e-45
FGD2	-1.60819	-3.8056	2.24e-45
CECR1	-2.91438	-1.92226	1.49e-44
TBXAS1	-2.55734	-1.9086	1.13e-43
FPR3	-4.0743	-1.73296	1.83e-43
IL6	4.68104	7.73469	3.45e-43
PLXDC2	-2.7973	-1.63225	3.63e-43
CD163	-5.62348	-5.3853	7.97e-42
RNF135	-0.988715	-1.75299	2.12e-41
TGFBI	-5.50977	-2.47688	2.31e-41
FAM46A	-1.43676	-3.39427	6.42e-39
CFD	-3.95695	-2.19932	1.84e-38
ABCC3	-2.00593	1.48213	2.48e-38
LAD1	1.93595	13.3745	1.04e-37
GUSB	-1.99692	-1.65126	1.31e-37
HLA-DRA	-2.1219	-2.21588	3.33e-37
CYB5R1	-0.872002	-1.58619	4.73e-37
LY86	-2.58722	-4.38308	2.31e-36
ADORA3	-5.03183	-18.2667	1.68e-35
LIPA	-3.95306	-2.45329	2.14e-35
FCN1	-6.91013	-5.65	5.3e-35
ITM2B	-1.37638	-2.20452	5.62e-35
HLA-DMB	-3.36142	-5.17319	1.09e-34
CNPY3	-0.916529	-1.7007	2.37e-34
SLC7A1	0.940744	3.02201	5.25e-33
PFKFB3	1.6944	-3.11327	6.79e-33
APOC1	-5.0154	4.36464	1.16e-32
CSF2	2.53943	39.4814	3.82e-32
SLC16A3	-1.45797	1.71452	3.98e-32
EPHB2	-1.91915	-1.82974	5.75e-32
TNFRSF10B	-1.75248	1.73846	1.56e-31
TMEM170B	-1.66993	-3.13053	1.63e-31
NEFH	1.74493	1.76928	9.58e-31
RNASE6	-3.41875	-3.29686	1.9e-30
IL1A	4.5556	23.573	6.23e-30
JUN	1.4909	2.54946	7.34e-30
GPX1	-2.36514	-1.7021	8.11e-30
ASGR1	-3.17245	-3.12817	2.68e-29
GLIPR2	-1.06365	2.32392	8.42e-29
RNASET2	-1.31354	-2.37103	1e-28
TYROBP	-3.32736	-1.84008	1.04e-28
ATP6V0A1	-2.23997	-1.65285	9.68e-28
CMTM8	1.4961	-2.78656	1.03e-27
LMO2	-2.04291	-2.86838	1.15e-27
SEMA6B	-2.29949	1.93161	3.14e-27
YRDC	1.45665	2.40776	3.32e-27
DNASE2	-2.01551	-3.29609	3.93e-27
CD302	-2.21115	-4.11919	6.11e-27
LAMP3	3.16598	14.5601	1.09e-26
PTGS2	3.71626	12.0165	1.49e-26
SCPEP1	-3.14187	-1.61152	1.56e-26
TMEM175	-0.938535	-1.75542	2.15e-26
CD7	1.94108	-8.30747	2.73e-26
TNIP3	2.15535	9.85779	2.85e-26
CCL20	5.15762	34.1016	4.21e-26
MGAT1	-1.78846	-1.35574	1.01e-25
IL1B	5.34979	21.0027	1.1e-25
TCTEX1D2	0.792476	2.67926	3.93e-25
TIMP2	-2.80836	-1.82869	4.54e-25
IL23A	2.21008	1.78835	5.44e-25
TLR7	-1.99809	-31.386	5.73e-25
DLEU1	0.511569	2.14192	7.35e-25
C1ORF54	-3.92119	1.87431	1.64e-24
TRAF1	1.61663	7.80311	2.38e-24
SRPX	-1.26946	-2.77443	3.26e-24
VNN2	-1.84674	-9.86497	4.02e-24
LAMP2	-2.32384	-1.39823	5.31e-24
SULT1A1	-1.35822	-2.05574	1.07e-23
TSPAN4	-3.21469	-2.2458	2.39e-23
FUCA1	-6.63469	-8.57914	5.14e-23
CAPZB	-0.767559	-1.55732	8.72e-23
ANG	-1.5453	-3.03955	1.17e-22
C10ORF54	-1.24919	-2.10666	1.64e-22
MRPL52	0.470338	2.04288	2.2e-22
PRCP	-0.973804	-1.80896	2.62e-22
SIDT2	-1.34626	-2.42108	2.83e-22
MAFB	-4.80103	-3.26617	3.47e-22
RFTN1	0.834496	2.98467	6.16e-22
MAFF	1.54928	4.6505	8.68e-22
NCF4	-2.40563	-4.02725	2.67e-21
IDS	-0.882496	-1.77057	3.17e-21
UNC93B1	-1.86083	-1.67593	3.45e-21
MGST2	-2.71446	-1.91065	6.64e-21
GPR34	-2.23543	-5.33303	6.91e-21
CACNA2D3	-2.14036	-15.2326	8.72e-21
NCKAP1L	-0.874674	-1.45391	1.4e-20
CTNNA1	-1.49068	1.29287	1.8e-20
MYC	1.01418	4.47735	2.18e-20
OCIAD2	1.41234	3.16752	2.53e-20
NPL	-3.70687	-3.2348	2.87e-20
DUSP5	1.71306	10.7711	3.59e-20
AIF1	-3.78264	-2.8219	3.78e-20
ALDH1A1	-2.77241	-3.80866	4.86e-20
PSAP	-2.97563	-1.31762	2.23e-19
TPP1	-1.97166	-1.70529	3.57e-19
ARPC2	-0.509658	1.32508	4.73e-19
TLR4	-2.56181	-2.542	4.98e-19
PYHIN1	0.671683	-2.73199	5.54e-19
MKNK1	-1.61463	-1.4802	6.51e-19
CD74	-1.55057	-1.75363	1.13e-18
SKAP2	-1.01833	-1.41805	1.15e-18
PMEPA1	1.38217	7.14601	1.34e-18
CYP1B1	-5.45003	2.62781	2.88e-18
CD14	-4.21616	-7.21463	2.92e-18
HERC6	1.07553	1.96618	5.1e-18
TNFRSF1B	-1.19501	-1.82356	5.91e-18
CXCL5	4.34405	4.11706	6.25e-18
GLB1	-1.73202	-1.66403	8.02e-18
ZDHHC7	-0.846753	-1.52258	1.2e-17
LAPTM4B	0.699641	2.1878	1.46e-17
OAZ1	-0.920507	-1.36735	1.84e-17
ZADH2	-2.20245	-1.60274	1.91e-17
SLAMF1	1.99986	10.2614	2.18e-17
IMPA2	-2.44406	-2.57264	2.41e-17
ST8SIA4	-1.21426	-2.25715	2.49e-17
CCR7	1.39394	19.9624	2.66e-17
RGS12	-2.19337	-2.23645	2.8e-17
CYP27A1	-4.86473	-1.61497	3.79e-17
LAT2	-0.992069	-2.13643	3.83e-17
STAB1	-2.22272	-4.65368	4.44e-17
GNAI2	-0.870127	-1.41972	4.74e-17
IFI30	-4.68197	-1.93215	9.41e-17
ALDH2	-2.12826	-2.2548	1.72e-16
AMICA1	-1.59268	-6.27513	1.81e-16
SERPINE2	1.31189	26.2097	1.81e-16
GAPT	-1.80591	-5.39524	2.31e-16
AP1B1	-1.64924	-2.34906	2.76e-16
C10ORF11	-1.83262	-2.18947	2.83e-16
ABHD5	-1.5119	-1.61262	4.77e-16
SLC2A8	-1.80464	-1.50241	5.84e-16
AOAH	-1.63428	-3.29209	5.97e-16
ENTHD1	1.30318	7.79867	6.46e-16
HMOX1	-4.18195	-2.17706	7.29e-16
SYK	-2.00379	-1.91641	8.5e-16
TLR8	-3.5014	-2.34928	9.24e-16
OSM	2.04091	8.12194	1.15e-15
SOCS2	1.15205	5.53427	1.39e-15
CD163L1	-2.45096	-10.6068	1.47e-15
COLEC12	-3.25316	-1.80106	1.49e-15
MT1A	1.3479	36.7401	1.87e-15
SNX2	-0.794446	-1.60321	2.16e-15
ZNF746	-0.935309	-1.3557	2.26e-15
SLC35F2	0.741617	6.56292	2.33e-15
CXCL1	4.12711	3.17191	2.5e-15
NOP58	0.845398	1.69323	2.93e-15
KCNMA1	-1.9221	-2.33512	3.22e-15
OSBPL1A	-1.73913	-2.71583	3.59e-15
EGR2	2.594	6.81526	3.85e-15
HNMT	-1.76535	-2.14659	3.94e-15
PTPN2	-0.950763	1.91272	4.06e-15
IL13RA1	-1.87767	-1.67099	4.95e-15
RPGRIP1	-1.57873	-3.56909	5.27e-15
ZFYVE21	-0.688027	-1.35968	6.28e-15
ASGR2	-1.38302	-5.48555	8.42e-15
TXNDC17	-1.06277	1.70501	9.1e-15
CD151	-1.41609	1.58903	1.22e-14
NEU1	-1.2413	-1.41132	1.56e-14
RCBTB2	-1.77807	-1.48469	2.59e-14
MYO9B	-1.03839	-1.43688	2.95e-14
IDH1	-3.46529	-2.44756	3.5e-14
GRN	-3.12235	-1.76027	3.54e-14
ATG16L2	-0.789742	-2.28447	4.36e-14
MTMR2	0.629684	1.47375	4.92e-14
VCAN	-2.60916	4.16851	7.43e-14
SP140	0.755061	1.77708	7.77e-14
LRP5	-1.993	-4.25409	1.25e-13
COTL1	-0.972817	-2.29473	1.29e-13
PSAT1	1.70398	-4.19864	1.47e-13
CEBPD	-1.58581	-3.24896	1.57e-13
GALM	-2.78163	-2.67153	1.72e-13
CD86	-1.93817	1.51602	3.32e-13
RNASE2	-1.19759	-3.18756	4.54e-13
OASL	-0.681538	3.73486	4.56e-13
GCSH	-0.430235	1.94266	4.74e-13
DHRS9	-3.02761	-6.80111	5.19e-13
KIAA0513	-0.814674	-1.58537	6.69e-13
PPM1L	-0.940206	-2.65772	7.04e-13
IL10RB	-1.05749	-1.39802	7.84e-13
NFKBIB	0.692131	1.9393	8.6e-13
TNFRSF4	2.06974	8.31719	8.99e-13
ACVRL1	-2.93003	2.3815	1.23e-12
CCNY	-0.679017	-1.31161	1.38e-12
NADK	-0.726777	-1.9016	1.49e-12
LILRB2	-3.7244	-1.99769	1.77e-12
FCGR2B	-1.10442	-4.60607	2.08e-12
GLB1L	-1.17113	-1.39217	2.43e-12
MMP7	2.14597	4.90499	2.67e-12
BRIX1	0.679307	1.72098	3.82e-12
NCSTN	-0.911083	-1.31237	3.96e-12
MSRB2	-1.44609	-2.57383	4.11e-12
CTSZ	-3.37477	-1.55718	4.43e-12
SLC7A5	2.08172	3.63572	4.45e-12
SPP1	2.57354	2.89694	5.24e-12
CNRIP1	-1.35391	-2.02517	7e-12
NAGLU	-1.49484	-1.33548	9.03e-12
C20ORF24	-0.937365	1.66818	9.32e-12
NPC2	-3.02676	-1.92651	9.85e-12
MEGF9	-1.48879	-1.67613	1.14e-11
DUSP23	-1.31114	1.55567	1.18e-11
TMEM86A	-0.816695	-2.96476	1.41e-11
HSD17B4	-1.69845	-1.63056	1.45e-11
MPEG1	-0.660638	-9.6483	1.51e-11
P2RX1	-0.775373	-3.07737	1.81e-11
PGD	-2.24513	1.64574	2.35e-11
TRPV5	0.445348	3.12026	2.42e-11
HS3ST1	-1.41611	-2.53992	2.46e-11
ISOC1	0.584071	2.10967	2.63e-11
MCOLN2	0.991123	2.15585	2.68e-11
TATDN1	-0.696842	1.42107	2.71e-11
RNASEL	-0.592409	-1.73794	3.14e-11
STARD13	-1.45042	-2.95286	3.52e-11
PACSIN2	-0.82767	1.25079	3.64e-11
PLTP	-2.47753	2.4415	4.35e-11
CYBRD1	-1.87214	-2.84214	4.7e-11
POLR1E	-0.866756	1.49462	4.8e-11
SLCO2B1	-3.62424	-1.86572	5.17e-11
LMO4	-0.831042	1.87392	5.45e-11
FBP1	-2.35453	3.09047	5.67e-11
SLC45A4	-0.982114	-3.88124	5.87e-11
ATP8B4	-1.84628	-3.273	6.69e-11
SERPINB2	2.09127	15.9258	8.3e-11
NAGK	-2.03567	-1.74067	1.08e-10
SLC36A1	-1.59038	-2.15598	1.13e-10
DENR	0.473578	1.23511	1.18e-10
NXT1	0.856974	1.95061	1.25e-10
INSIG1	0.93404	-2.61199	1.29e-10
IGF1	-1.30594	-16.5254	1.63e-10
UPP1	1.37096	4.3509	1.79e-10
QPRT	-1.5257	-2.71938	1.93e-10
FERMT2	0.809018	3.54167	2.57e-10
KIAA1324	-1.89407	1.70441	3.37e-10
ITSN1	-1.06337	-1.73643	3.67e-10
MTA3	-0.388752	-1.47206	4.09e-10
NIP7	0.50736	1.96756	4.51e-10
CHST13	-1.72455	-3.51962	5.94e-10
ANKRD50	-1.16215	-1.51393	6.7e-10
PARVG	-0.920715	-2.30762	6.7e-10
FAM102A	0.815956	1.59386	7.1e-10
HVCN1	-0.935878	-2.15383	9.36e-10
NCF2	-1.59098	1.47797	1.02e-09
P2RY11	-0.851869	-1.8297	1.06e-09
CLIC6	0.673314	4.59931	1.08e-09
FAM13A	-0.966727	-3.59573	1.21e-09
FXYD6	-2.17188	-3.65266	1.42e-09
DCK	-0.521002	-1.39438	1.45e-09
BRI3BP	-0.792445	-1.82345	1.53e-09
SLC35E4	-0.451709	1.69637	1.54e-09
MFN2	-0.375264	1.26745	1.64e-09
LRRC25	-1.98309	-2.45294	1.85e-09
LILRA2	-2.92796	-2.06634	2.34e-09
PPFIBP2	-1.14441	-2.32768	2.78e-09
LAMP1	-1.65301	-1.347	3.39e-09
EMILIN2	-2.02899	-1.5024	3.43e-09
FAM167A	0.800404	3.60213	3.7e-09
PTGFRN	-1.00814	-3.92778	3.73e-09
ADAM15	-0.834506	1.53865	4.15e-09
TPD52L2	-1.44231	-1.34514	4.2e-09
ENO2	0.853015	2.50033	4.64e-09
RNF144A	0.962135	2.81681	4.72e-09
ABHD2	-0.968207	1.98713	4.97e-09
STAT4	0.68709	3.43218	6e-09
ST6GALNAC2	-1.00887	-2.37736	7.23e-09
NUP88	0.444923	1.66216	7.54e-09
RAB27A	0.803189	-1.53487	7.58e-09
G0S2	1.95806	15.4771	9.54e-09
SLC2A1	0.728788	3.50188	1.06e-08
LILRA6	-1.47873	-1.62181	1.09e-08
RNGTT	0.749097	1.41305	1.37e-08
ANAPC1	-0.707364	1.58604	1.42e-08
RASSF2	-0.868308	-1.97276	1.47e-08
SLC38A6	-2.20706	-1.55747	2.15e-08
MEI1	0.735494	2.1938	2.19e-08
CPNE8	-1.29493	-1.55992	2.27e-08
SMARCD3	-0.701591	-3.19025	2.43e-08
LAT	1.00414	2.37738	2.57e-08
LDHA	0.661873	2.10707	2.69e-08
MAPKAPK3	-1.08944	1.3228	2.74e-08
TM4SF19	1.78019	2.26908	2.87e-08
SIN3A	0.664583	-1.55965	3.16e-08
CTSS	-2.51281	-1.38676	3.17e-08
TMSB10	-0.785202	1.52929	3.3e-08
NOP14	0.515784	1.76717	3.42e-08
SIGLEC16	-0.905959	-6.13348	4.08e-08
CD38	-1.54855	-4.42443	5.83e-08
CNBP	-0.616112	1.40719	6.59e-08
MTHFD1L	0.740045	3.87916	8.89e-08
MXD1	-1.71426	-2.00997	9.18e-08
IL4R	0.925949	1.69683	1.01e-07
ETS1	1.16294	4.4584	1.02e-07
SLC7A8	-1.26635	-2.52684	1.35e-07
UQCRC1	-0.847939	1.39645	1.48e-07
ATP1B1	-1.01937	-2.17565	1.54e-07
TRIP10	0.90761	1.78634	1.64e-07
ULBP2	-0.423799	4.19096	2e-07
ABCA1	-3.58254	2.72342	2.01e-07
SPR	-1.29435	2.86027	2.85e-07
ECE2	-0.486483	2.23817	2.96e-07
LILRB4	-2.72724	1.81739	3.41e-07
APH1B	-1.74987	-1.53823	4.06e-07
TP53BP2	0.738189	2.04547	4.3e-07
ITGA3	-0.278636	-2.28274	4.34e-07
HPGD	0.732959	7.53383	4.47e-07
ATRN	-0.698468	-1.61498	4.91e-07
NHS	-0.619158	-5.58791	5.65e-07
TSPAN10	-1.72152	-9.08552	5.65e-07
FTSJ1	0.610997	1.2571	6.11e-07
MIB2	-0.35976	-1.98087	6.15e-07
CALM3	-0.481979	-2.27294	6.34e-07
SLC47A1	-1.63817	-3.86395	7.18e-07
GNL3	0.756775	1.70458	8.14e-07
LIG3	0.499439	1.45674	9.34e-07
TAZ	-0.405755	-1.44644	9.96e-07
GFI1	1.16051	2.64581	1.01e-06
OLFML2B	-1.36711	-3.54089	1.09e-06
EDA	-0.336299	-2.3127	1.28e-06
SEC13	-0.704503	1.27711	1.28e-06
NSFL1C	-0.508662	1.34749	1.32e-06
DNAJC6	0.818234	4.8867	1.74e-06
ACHE	-0.565452	6.51348	1.78e-06
AOC2	0.287768	2.68609	1.96e-06
PINX1	-0.693354	1.84013	2.53e-06
TRIB1	-2.10682	3.38768	3.1e-06
MT1E	0.869654	11.0026	3.19e-06
SNX3	-0.781814	1.28617	3.22e-06
HSD17B11	-0.702917	-1.50165	3.23e-06
WDR37	0.439443	-1.46227	3.28e-06
CREB5	-1.33483	3.02189	3.46e-06
PRKCH	0.709876	1.59346	4.03e-06
TM9SF2	-0.780281	-1.32257	4.24e-06
FBXO31	0.640833	1.70762	4.72e-06
ARAP3	-0.588881	4.83817	4.99e-06
GABPB1	0.444663	1.69865	5.47e-06
NAALADL1	0.532827	-1.5306	5.86e-06
REEP6	0.566145	-2.72055	6.05e-06
PEX11G	-0.59995	-3.67316	6.21e-06
ITGA1	0.679479	6.60441	6.28e-06
ASB13	-0.97387	-1.47783	6.37e-06
IL11RA	-0.30237	-2.67581	6.58e-06
ASPHD1	0.427769	3.49792	6.68e-06
ILF2	0.392353	1.56865	7.76e-06
PRKAA1	0.698727	-1.51321	8.24e-06
SLC35B1	-1.05145	1.34975	8.49e-06
PDLIM4	-0.459452	43.3794	9.01e-06
ATP5B	-0.664937	1.64724	1.32e-05
ALS2CL	-0.822269	-2.91595	1.38e-05
GRAMD4	-1.20747	-2.81951	1.5e-05
