# Supplementary material for: Mycobacterium tuberculosis Exploits a Molecular Off Switch of the Immune System for Intracellular Survival
Source: Sci Rep. 2018 Jan 12;8:661. doi: 10.1038/s41598-017-18528-y (PMC5766484; doi:10.1038/s41598-017-18528-y)
Supplement: Supplementary file 10 — Supplementary Table 10 [file 41598_2017_18528_MOESM10_ESM.xlsx]

## Sheet: top_MTB_vs_Leishmania_major.txt
S10 Table. Top significantly differentially expressed mRNA transcripts in response to M. tuberculosis infection of whole blood compared top significantly differentially expressed mRNA transcripts in response to L. major infection of human macrophages. Green colour indicating down regulation and red colour indicating up regulation. L. major data derived from Fernandes et al. 2016
Gene	MTB_Max. log2 FC	LEISH_MAJOR_Max. log2 FC	MTB_pValue
CPVL	-5.02729	-2.99283	4.66e-139
GPR162	-3.63448	-1.67461	1.7e-125
PAK1	-2.35446	-1.96232	1.63e-94
EBI3	3.05509	2.28918	4.08e-88
CD36	-4.40971	-2.91905	2.55e-81
CST3	-5.16915	-1.83893	3.02e-79
RGS1	2.23808	5.05177	9.35e-69
ZNF185	-1.91271	-1.68701	1.04e-68
ZNF467	-2.73793	-3.00187	6.15e-68
MS4A6A	-5.61497	-5.64709	1.3e-65
RXRA	-2.01861	-1.58625	2.1e-65
SULF2	-1.84247	-3.52363	1.85e-63
RBP7	-2.1971	-3.09842	3.41e-62
FGL2	-4.8031	-6.67912	1.96e-58
PYGL	-1.68459	-1.80345	4.18e-54
OPRL1	-1.10491	-3.01167	1.27e-53
GAS7	-3.1929	-2.10322	1.78e-53
HLA-DMA	-2.70061	-2.45767	1.17e-51
FCGR3B	-3.79024	-3.12683	1.1e-50
IL2RA	2.51895	7.12229	6.64e-50
CSF3R	-4.32877	-2.08863	3.94e-49
CCL22	3.14061	3.8144	5.52e-49
RAB11FIP5	1.07833	-1.61186	2.56e-46
IFITM2	-1.54753	-2.68297	4.19e-46
PDK4	-4.23001	-9.27467	7.38e-46
ALOX5	-2.93191	-2.45238	1.54e-45
C1ORF162	-1.7065	-1.98633	1.65e-45
FGD2	-1.60819	-4.58661	2.24e-45
CECR1	-2.91438	-1.58621	1.49e-44
TBXAS1	-2.55734	-1.90993	1.13e-43
FPR3	-4.0743	-1.79617	1.83e-43
CD163	-5.62348	-8.42969	7.97e-42
MFSD1	-1.84825	-2.07963	5.19e-40
FAM46A	-1.43676	-2.5787	6.42e-39
CFD	-3.95695	-2.78323	1.84e-38
ABCC3	-2.00593	1.45258	2.48e-38
LAD1	1.93595	12.9869	1.04e-37
GUSB	-1.99692	-1.48006	1.31e-37
HLA-DRA	-2.1219	-2.11776	3.33e-37
CLEC10A	-5.03345	-4.29458	1.7e-36
LY86	-2.58722	-3.26112	2.31e-36
ADORA3	-5.03183	-2.9862	1.68e-35
LIPA	-3.95306	-1.72645	2.14e-35
FCN1	-6.91013	-7.71341	5.3e-35
ITM2B	-1.37638	-1.98037	5.62e-35
HLA-DMB	-3.36142	-5.57776	1.09e-34
SEPP1	-3.53006	-6.67425	3.56e-34
FCGRT	-3.67732	-2.23093	6.61e-33
PFKFB3	1.6944	-2.24581	6.79e-33
APOC1	-5.0154	9.27083	1.16e-32
CSF2	2.53943	25.5206	3.82e-32
SLC16A3	-1.45797	1.48822	3.98e-32
EPHB2	-1.91915	-2.20805	5.75e-32
TNFRSF10B	-1.75248	1.37757	1.56e-31
TMEM170B	-1.66993	-2.67718	1.63e-31
NEFH	1.74493	1.69368	9.58e-31
DPYSL2	-1.15601	-1.65454	1.54e-30
RNASE6	-3.41875	-2.82693	1.9e-30
IL1A	4.5556	4.85381	6.23e-30
JUN	1.4909	2.20567	7.34e-30
GPX1	-2.36514	-1.89377	8.11e-30
FSCN1	3.06677	-2.26511	9.55e-30
ASGR1	-3.17245	-3.33767	2.68e-29
BIRC3	1.68436	2.10686	8.35e-29
GLIPR2	-1.06365	1.89949	8.42e-29
RNASET2	-1.31354	-2.08489	1e-28
TYROBP	-3.32736	-1.56324	1.04e-28
TALDO1	-1.5804	1.39585	6.31e-28
ATP6V0A1	-2.23997	-1.40754	9.68e-28
CMTM8	1.4961	-3.3703	1.03e-27
LMO2	-2.04291	-2.4927	1.15e-27
LST1	-2.20144	-2.14507	2.72e-27
SEMA6B	-2.29949	1.7906	3.14e-27
YRDC	1.45665	2.22327	3.32e-27
DNASE2	-2.01551	-3.10398	3.93e-27
CD302	-2.21115	-2.43079	6.11e-27
LAMP3	3.16598	46.617	1.09e-26
PTGS2	3.71626	8.14327	1.49e-26
SCPEP1	-3.14187	-1.65882	1.56e-26
CD7	1.94108	-3.60114	2.73e-26
TNIP3	2.15535	10.6905	2.85e-26
CCL20	5.15762	17.2168	4.21e-26
MGAT1	-1.78846	-1.24886	1.01e-25
IL1B	5.34979	10.0744	1.1e-25
JDP2	-1.11827	-1.91318	2.46e-25
MYO1B	1.16545	23.2674	2.55e-25
TIMP2	-2.80836	-1.41533	4.54e-25
TLR7	-1.99809	-3.87008	5.73e-25
C1ORF54	-3.92119	1.89911	1.64e-24
TRAF1	1.61663	7.50779	2.38e-24
NUP214	-1.28035	-1.20322	3.16e-24
SRPX	-1.26946	-2.6212	3.26e-24
VNN2	-1.84674	-5.87892	4.02e-24
GPNMB	-4.75408	-2.18454	4.61e-24
LAMP2	-2.32384	-1.27427	5.31e-24
SULT1A1	-1.35822	-2.18239	1.07e-23
TSPAN4	-3.21469	-2.3554	2.39e-23
FUCA1	-6.63469	-3.92825	5.14e-23
PICALM	-1.21956	1.25097	5.42e-23
ANG	-1.5453	-2.95822	1.17e-22
C10ORF54	-1.24919	-1.92432	1.64e-22
SIDT2	-1.34626	-1.84026	2.83e-22
MAFB	-4.80103	-3.19727	3.47e-22
HLA-DPA1	-2.05548	-2.2008	5.09e-22
MAFF	1.54928	6.23485	8.68e-22
NUPR1	-1.94285	-3.03006	8.99e-22
NLRP3	-1.76079	-2.87496	9.09e-22
GSTP1	-1.15909	-2.05439	1.59e-21
P2RY13	-2.91259	-8.90628	1.66e-21
NCF4	-2.40563	-3.03639	2.67e-21
UNC93B1	-1.86083	-1.87209	3.45e-21
PTTG1IP	-1.21562	-1.21374	4.53e-21
COL8A2	-1.36089	5.30164	6.01e-21
MGST2	-2.71446	-1.75116	6.64e-21
GPR34	-2.23543	-5.85856	6.91e-21
CACNA2D3	-2.14036	-3.31387	8.72e-21
CTNNA1	-1.49068	1.25002	1.8e-20
MYC	1.01418	3.20604	2.18e-20
LRP1	-1.15423	-1.9162	2.29e-20
OCIAD2	1.41234	3.06433	2.53e-20
NPL	-3.70687	-2.97039	2.87e-20
ADAP2	-3.64367	-1.60424	3.35e-20
DUSP5	1.71306	13.9881	3.59e-20
AIF1	-3.78264	-2.31075	3.78e-20
ALDH1A1	-2.77241	-2.21298	4.86e-20
DAGLB	-1.03253	-1.26465	7.26e-20
PSAP	-2.97563	-1.32139	2.23e-19
PHGDH	1.30049	-3.8431	2.48e-19
TPP1	-1.97166	-1.36244	3.57e-19
TLR4	-2.56181	-2.25549	4.98e-19
MKNK1	-1.61463	-1.42787	6.51e-19
MERTK	-2.33574	-2.31992	7.27e-19
CD74	-1.55057	-1.57349	1.13e-18
SKAP2	-1.01833	-1.33373	1.15e-18
PMEPA1	1.38217	2.98553	1.34e-18
VSIG4	-3.13025	-5.31435	2.34e-18
CYP1B1	-5.45003	2.50738	2.88e-18
CD14	-4.21616	-4.29818	2.92e-18
COMT	-1.64584	-1.43975	3.24e-18
HERC6	1.07553	1.34547	5.1e-18
TNFRSF1B	-1.19501	-1.41169	5.91e-18
CXCL5	4.34405	3.16734	6.25e-18
GLB1	-1.73202	-1.59956	8.02e-18
ZADH2	-2.20245	-1.39937	1.91e-17
SLAMF1	1.99986	7.8395	2.18e-17
IMPA2	-2.44406	-2.42568	2.41e-17
TLR5	-1.39215	-2.36948	2.45e-17
ST8SIA4	-1.21426	-2.32739	2.49e-17
CCR7	1.39394	29.9531	2.66e-17
RGS12	-2.19337	-1.41474	2.8e-17
STAB1	-2.22272	-3.97709	4.44e-17
GPX3	-1.5724	-1.61296	6.71e-17
RNF130	-2.63134	-1.50964	7e-17
NDFIP2	1.08396	1.7515	8.2e-17
IFI30	-4.68197	-1.90682	9.41e-17
CTSC	-2.32749	-2.12932	1.15e-16
APOE	-5.20971	1.90962	1.24e-16
ALDH2	-2.12826	-2.24009	1.72e-16
AMICA1	-1.59268	-3.30568	1.81e-16
SERPINE2	1.31189	21.9245	1.81e-16
GAPT	-1.80591	-3.826	2.31e-16
AP1B1	-1.64924	-1.57721	2.76e-16
C10ORF11	-1.83262	-2.18175	2.83e-16
HEXB	-2.07192	-1.51447	3.36e-16
LILRB5	-3.33106	-3.66577	3.96e-16
MPP1	-2.12536	-1.99469	4.13e-16
ABHD5	-1.5119	-1.373	4.77e-16
PTK2	1.32527	3.82573	4.97e-16
DAPK1	-1.14109	-1.44867	4.99e-16
SLC2A8	-1.80464	-1.66792	5.84e-16
AOAH	-1.63428	-2.84618	5.97e-16
ENTHD1	1.30318	5.48257	6.46e-16
HMOX1	-4.18195	-1.77694	7.29e-16
SYK	-2.00379	-1.7781	8.5e-16
CD9	-1.35286	-1.57145	8.87e-16
TLR8	-3.5014	-2.0499	9.24e-16
OSM	2.04091	4.83025	1.15e-15
CD163L1	-2.45096	-8.8155	1.47e-15
COLEC12	-3.25316	-2.40779	1.49e-15
KCNMA1	-1.9221	-2.23142	3.22e-15
OSBPL1A	-1.73913	-2.26219	3.59e-15
EGR2	2.594	2.82781	3.85e-15
HNMT	-1.76535	-2.29877	3.94e-15
IL13RA1	-1.87767	-1.65994	4.95e-15
RPGRIP1	-1.57873	-3.03679	5.27e-15
ASGR2	-1.38302	-2.43397	8.42e-15
TXNDC17	-1.06277	1.77999	9.1e-15
BEST1	-1.24391	-1.4787	1.02e-14
CD151	-1.41609	1.59979	1.22e-14
NEU1	-1.2413	-1.38305	1.56e-14
TCN2	-2.25299	-2.26253	1.62e-14
SLC2A9	-1.71955	-1.99927	1.95e-14
RCBTB2	-1.77807	-1.57046	2.59e-14
MYO9B	-1.03839	-1.48192	2.95e-14
IDH1	-3.46529	-2.28943	3.5e-14
GRN	-3.12235	-1.83051	3.54e-14
RBP1	-2.12553	-4.29366	3.85e-14
NINJ2	-1.64661	-2.04135	5.79e-14
ITGAX	-2.03085	1.50225	5.91e-14
VCAN	-2.60916	4.04853	7.43e-14
SMPDL3A	-1.90333	4.97748	9.27e-14
EPN1	-1.14173	1.46019	1.12e-13
LRP5	-1.993	-6.22151	1.25e-13
GPBAR1	-1.24783	-2.48468	1.36e-13
PSAT1	1.70398	6.60228	1.47e-13
CEBPD	-1.58581	-2.93858	1.57e-13
GALM	-2.78163	-2.10366	1.72e-13
TMEM26	-2.31519	-2.47762	1.77e-13
GAA	-1.49318	-1.60075	2.04e-13
RNPEP	-1.55385	-1.29013	2.94e-13
CD86	-1.93817	1.82996	3.32e-13
INADL	1.10049	-1.7043	4.02e-13
RNASE2	-1.19759	-2.62775	4.54e-13
CUEDC1	-2.01985	-1.35723	4.6e-13
PEPD	-1.76624	-1.46215	5.51e-13
SLC29A3	-1.46921	2.02789	6.73e-13
IL10RB	-1.05749	-1.30663	7.84e-13
FES	-2.33965	-3.567	8.48e-13
SLC16A5	-1.24988	-1.73339	8.74e-13
TNFRSF4	2.06974	7.18336	8.99e-13
DOK2	-1.30439	-3.17693	1.03e-12
ACVRL1	-2.93003	-2.00965	1.23e-12
CCL7	3.10825	5.80618	1.28e-12
KLHDC8B	-2.94409	-2.472	1.53e-12
LILRB2	-3.7244	-2.06218	1.77e-12
FCGR2B	-1.10442	-4.16105	2.08e-12
GLB1L	-1.17113	-1.25555	2.43e-12
MMP7	2.14597	11.8495	2.67e-12
ZC3H12A	1.9462	2.30704	3.12e-12
MS4A7	-1.39555	-2.30008	3.16e-12
CHST15	-2.60387	-2.3659	3.18e-12
MSRB2	-1.44609	-2.52691	4.11e-12
CTSZ	-3.37477	-1.54711	4.43e-12
SLC7A5	2.08172	4.54862	4.45e-12
TCIRG1	-1.10789	1.54639	4.56e-12
SPP1	2.57354	2.97472	5.24e-12
MMP25	-1.58652	-2.64658	6.71e-12
CNRIP1	-1.35391	-1.96458	7e-12
NISCH	-1.80283	-1.87389	7.55e-12
NAGLU	-1.49484	-1.389	9.03e-12
RIN2	-2.53103	-1.90119	9.59e-12
NPC2	-3.02676	-1.63115	9.85e-12
EPB41L3	-2.74751	-1.35552	1.09e-11
MEGF9	-1.48879	-1.50796	1.14e-11
CTSH	-1.49669	1.40758	1.16e-11
DUSP23	-1.31114	1.5003	1.18e-11
HSD17B4	-1.69845	-1.44872	1.45e-11
CDA	-1.56187	-2.73246	1.5e-11
CTSA	-2.08964	-1.48731	1.82e-11
PGD	-2.24513	1.54171	2.35e-11
HS3ST1	-1.41611	-2.21414	2.46e-11
OLFM1	-2.62959	-10.0058	2.61e-11
GNS	-2.16821	-1.2853	2.77e-11
MMD	-1.24839	-1.65071	3.05e-11
RAB11FIP1	-1.24416	-1.6032	3.06e-11
STARD13	-1.45042	-2.12577	3.52e-11
PLTP	-2.47753	3.40552	4.35e-11
CYBRD1	-1.87214	-1.80557	4.7e-11
PLD3	-1.85081	-1.34427	4.73e-11
SLCO2B1	-3.62424	-2.11735	5.17e-11
MBOAT7	-1.11409	-1.3077	5.56e-11
CLCN7	-1.80136	-1.22895	5.59e-11
SLC44A1	-2.36291	1.53922	5.64e-11
FBP1	-2.35453	2.86557	5.67e-11
ADAM28	-1.28382	-1.72811	5.86e-11
ATP8B4	-1.84628	-2.94385	6.69e-11
SERPINB2	2.09127	9.56719	8.3e-11
NAGK	-2.03567	-1.82204	1.08e-10
SLC36A1	-1.59038	-1.90743	1.13e-10
MT2A	1.36836	5.84547	1.2e-10
ABHD12	-1.86089	-1.3018	1.26e-10
CA12	2.28843	7.91979	1.33e-10
KCTD12	-1.42904	-1.6235	1.42e-10
IGF1	-1.30594	-9.14878	1.63e-10
UPP1	1.37096	2.61315	1.79e-10
QPRT	-1.5257	-2.25513	1.93e-10
RGL1	-3.38814	-2.16511	2.61e-10
VNN3	-1.89057	-4.95483	3.36e-10
KIAA1324	-1.89407	1.78973	3.37e-10
PIR	-1.22653	1.48501	3.37e-10
ITSN1	-1.06337	-1.43794	3.67e-10
LRPAP1	-2.24244	-1.38239	3.76e-10
PDGFC	-1.24317	-1.98792	4.3e-10
RASGRP1	1.21245	7.67702	5.64e-10
CHST13	-1.72455	-3.20118	5.94e-10
ANKRD50	-1.16215	-1.60553	6.7e-10
ACSS2	-1.07708	-1.45511	6.76e-10
DIRC2	-1.99196	-1.76193	9.23e-10
NCF2	-1.59098	1.44409	1.02e-09
SIRPB1	-1.23168	-1.58053	1.21e-09
METTL7A	-1.03352	-2.44558	1.28e-09
FXYD6	-2.17188	-3.21388	1.42e-09
CTSK	-2.07029	-1.77157	1.79e-09
LRRC25	-1.98309	-2.71578	1.85e-09
FZD2	-1.4388	-3.059	1.98e-09
LILRA2	-2.92796	-1.93642	2.34e-09
TMEM154	-1.38844	-2.19183	2.68e-09
PPFIBP2	-1.14441	-3.03058	2.78e-09
IFIT1	-2.17109	-2.5772	3.05e-09
SUOX	-1.79078	-1.65867	3.12e-09
ACP2	-1.9808	1.35573	3.33e-09
LAMP1	-1.65301	-1.30752	3.39e-09
EMILIN2	-2.02899	-1.53216	3.43e-09
CEBPE	-1.17659	-2.31839	3.53e-09
PTGFRN	-1.00814	-4.70553	3.73e-09
TPD52L2	-1.44231	-1.42818	4.2e-09
F3	1.0209	3.27725	4.72e-09
CHI3L2	1.02737	1.63876	6.22e-09
RNASE1	-3.42652	-4.63147	7.12e-09
LRG1	-1.72922	2.53636	7.14e-09
ST6GALNAC2	-1.00887	-1.6986	7.23e-09
NR1H3	-3.44532	2.476	8.64e-09
BATF3	2.319	3.22828	9.12e-09
TRIB3	1.36695	-2.51344	9.49e-09
G0S2	1.95806	17.2392	9.54e-09
ANTXR1	-1.21287	-7.34622	1.09e-08
LILRA6	-1.47873	-1.49032	1.09e-08
MAP3K8	1.71325	-1.48538	1.54e-08
TSPAN33	1.34009	4.11187	1.62e-08
FEZ2	-1.1472	-1.21043	1.78e-08
SLC38A6	-2.20706	-1.37658	2.15e-08
ATP6AP2	-1.16007	-1.50397	2.26e-08
CPNE8	-1.29493	-1.49698	2.27e-08
CAT	-1.0404	-2.07968	2.29e-08
LAT	1.00414	2.34905	2.57e-08
MAPKAPK3	-1.08944	1.23523	2.74e-08
TM4SF19	1.78019	3.12311	2.87e-08
KIAA1598	-2.5434	1.32019	3.1e-08
TNNI2	-1.6032	-2.05948	3.14e-08
CTSS	-2.51281	-1.38479	3.17e-08
BTG3	1.07128	2.29623	3.61e-08
CES1	-1.70562	-1.74346	4.77e-08
HSPA1A	1.27817	-1.45896	4.92e-08
C1QB	-4.28468	-1.79804	5.07e-08
MME	-1.40643	5.21887	5.3e-08
CD38	-1.54855	-4.78175	5.83e-08
POR	-1.0302	-1.24729	6.75e-08
C1QC	-1.6459	-2.01976	6.79e-08
ATP6V1A	-1.45503	1.56206	8.06e-08
HBEGF	-2.76472	4.27315	8.96e-08
MXD1	-1.71426	-2.26207	9.18e-08
ETS1	1.16294	3.34513	1.02e-07
ATP1B1	-1.01937	-1.83841	1.54e-07
CD93	-1.46534	-4.29722	1.93e-07
MYO5A	-1.05205	-1.68627	1.97e-07
SLC22A18	-1.34837	-1.66679	2e-07
ABCA1	-3.58254	3.58179	2.01e-07
ATP6V0C	-1.49776	1.35845	2.01e-07
HSD17B14	-1.27541	-2.10598	2.1e-07
SCARB1	-1.22495	-2.12687	2.56e-07
ABTB1	-1.02339	-2.01706	2.62e-07
ATP6V1F	-1.47279	1.4574	2.75e-07
SPR	-1.29435	2.50612	2.85e-07
FOLR2	-1.36078	-5.04006	3.05e-07
LILRB4	-2.72724	2.04717	3.41e-07
KANK1	1.30234	5.48346	3.45e-07
LRRC32	1.53634	6.52803	3.54e-07
DAGLA	-1.05761	2.34038	3.86e-07
TBC1D7	-1.08245	1.45527	3.92e-07
APH1B	-1.74987	-1.38504	4.06e-07
RENBP	-2.41417	-1.58477	4.23e-07
PIM3	1.0456	3.56587	4.56e-07
P2RY6	-2.62814	-3.89378	4.85e-07
PCCB	-1.19662	1.39988	5.26e-07
TSPAN10	-1.72152	-5.51882	5.65e-07
TGM2	-1.56416	4.67984	7.08e-07
SLC47A1	-1.63817	-1.89526	7.18e-07
CSF2RA	-1.48328	1.5764	9.06e-07
